# Supplementary material for: Genotypic Diversity Analysis of Mycobacterium tuberculosis Strains Collected from Beijing in 2009, Using Spoligotyping and VNTR Typing
Source: PLoS One. 2014 Sep 19;9(9):e106787. doi: 10.1371/journal.pone.0106787 (PMC4169523; doi:10.1371/journal.pone.0106787)
Supplement: Table S4 — Spoligotype and VNTR original data of isolates strains from Beijing in 2009 year. The spoligotyping profiles of the 1565 isolates, and the 12-locus(BJ) VNTR repeats profiles of the 1053 isolates. (XLS) [file pone.0106787.s006.xls]

## Sheet: spoligotyping
strain number	1	2	3	4	5	6	7	8	9	10	11	12	13	14	15
BJTB090001	0	0	0	0	0	0	0	0	0	0	0	3	7	7	1
BJTB090002	0	0	0	0	0	0	0	0	0	0	0	3	7	7	1
BJTB090003	0	0	0	0	0	0	0	0	0	0	0	3	7	7	1
BJTB090004	0	0	0	0	0	0	0	0	0	0	0	3	7	7	1
BJTB090005	0	0	0	0	0	0	0	0	0	0	0	3	7	7	1
BJTB090006	0	0	0	0	0	0	0	0	0	0	0	3	7	7	1
BJTB090007	0	0	0	0	0	0	0	0	0	0	0	3	7	7	1
BJTB090008	0	0	0	0	0	0	0	0	0	0	0	3	7	7	1
BJTB090009	0	0	0	0	0	0	0	0	0	0	0	3	7	7	1
BJTB090010	0	0	0	0	0	0	0	0	0	0	0	3	7	7	1
BJTB090011	0	0	0	0	0	0	0	0	0	0	0	3	7	7	1
BJTB090012	0	0	0	0	0	0	0	0	0	0	0	3	7	7	1
BJTB090013	7	7	7	7	7	7	7	7	7	7	6	0	7	7	1
BJTB090014	3	7	7	7	7	7	7	7	7	7	6	0	7	7	1
BJTB090015	0	0	0	0	0	0	0	0	0	0	0	3	7	7	1
BJTB090016	0	0	0	0	0	0	0	0	0	0	0	3	7	7	1
BJTB090017	0	0	0	0	0	0	0	0	0	0	0	3	7	7	1
BJTB090018	4	1	7	7	0	7	6	3	7	7	4	3	7	7	1
BJTB090019	7	7	7	7	7	7	7	7	7	7	7	7	7	7	1
BJTB090020	0	0	0	0	0	0	0	0	0	0	0	3	7	7	1
BJTB090021	0	0	0	0	0	0	0	0	0	0	0	3	7	7	1
BJTB090022	0	0	0	0	0	0	0	0	0	0	0	3	7	7	1
BJTB090023	0	0	0	0	0	0	0	0	0	0	0	3	7	7	1
BJTB090024	0	0	0	0	0	0	0	0	0	0	0	3	7	7	1
BJTB090025	0	0	0	0	0	0	0	0	0	0	0	3	7	7	1
BJTB090026	0	0	0	0	0	0	0	0	0	0	0	3	7	7	1
BJTB090027	7	5	7	7	7	7	7	7	7	7	6	3	7	7	1
BJTB090028	0	0	0	0	0	0	0	0	0	0	0	3	7	7	1
BJTB090029	0	0	0	0	0	0	0	0	0	0	0	3	7	7	1
BJTB090030	7	7	7	7	7	7	7	7	7	7	6	3	7	7	1
BJTB090031	0	0	0	0	0	0	0	0	0	0	0	3	7	7	1
BJTB090032	0	0	0	0	0	0	0	0	0	0	0	3	7	7	1
BJTB090033	0	0	0	0	0	0	0	0	0	0	0	3	7	7	1
BJTB090034	0	0	0	0	0	0	0	0	0	0	0	3	7	7	1
BJTB090035	7	7	7	0	0	3	7	7	7	7	6	0	7	7	1
BJTB090036	0	0	0	0	0	0	0	0	0	0	0	3	7	7	1
BJTB090037	0	0	0	0	0	0	0	0	0	0	0	3	7	7	1
BJTB090038	0	0	0	0	0	0	0	0	0	0	0	3	7	7	1
BJTB090039	0	0	0	0	0	0	0	0	0	0	0	3	7	7	1
BJTB090040	0	0	0	0	0	0	0	0	0	0	0	3	7	7	1
BJTB090041	7	7	7	7	7	7	7	7	0	0	2	0	7	7	1
BJTB090042	0	0	0	0	0	0	0	0	0	0	0	3	7	7	1
BJTB090043	0	0	0	0	0	0	0	0	0	0	0	3	7	7	1
BJTB090044	0	0	0	0	0	0	0	0	0	0	0	3	7	7	1
BJTB090045	0	0	0	0	0	0	0	0	0	0	0	3	7	7	1
BJTB090046	7	7	7	7	7	7	7	7	7	7	6	3	7	7	1
BJTB090047	0	0	0	0	0	0	0	0	0	0	0	3	7	7	1
BJTB090048	7	7	7	7	7	7	7	7	7	7	6	3	7	7	1
BJTB090049	0	0	0	0	0	0	0	0	0	0	0	3	1	7	1
BJTB090050	7	7	7	7	7	7	7	7	7	7	6	3	7	7	1
BJTB090051	7	7	7	7	3	7	7	7	7	7	6	0	7	0	0
BJTB090052	0	0	0	0	0	0	0	0	0	0	0	3	7	7	1
BJTB090053	7	7	7	7	7	7	7	7	7	7	6	3	7	7	1
BJTB090054	0	0	0	0	0	0	0	0	0	0	0	3	7	7	1
BJTB090055	0	0	0	0	0	0	0	0	0	0	0	0	1	7	1
BJTB090056	0	0	0	0	0	0	0	0	0	0	0	3	7	7	1
BJTB090057	0	0	0	0	0	0	0	0	0	0	0	3	7	3	1
BJTB090058	0	0	0	0	0	0	0	0	0	0	0	3	7	7	1
BJTB090059	7	7	7	7	7	7	7	7	7	7	6	0	7	3	1
BJTB090060	0	0	0	0	0	0	0	0	0	0	0	3	7	7	1
BJTB090061	0	0	0	0	0	0	0	0	0	0	0	3	2	0	0
BJTB090062	0	0	0	0	0	0	0	0	0	0	0	3	7	7	1
BJTB090063	0	0	0	0	0	0	0	0	0	0	0	3	7	7	1
BJTB090064	7	7	7	7	7	7	7	7	7	7	6	0	7	3	1
BJTB090065	0	0	0	0	0	0	0	0	0	0	0	3	7	7	1
BJTB090066	0	0	0	0	0	0	0	0	0	0	0	3	7	7	1
BJTB090067	0	0	0	0	0	0	0	0	0	0	0	3	7	7	1
BJTB090068	0	0	0	0	0	0	0	0	0	0	0	3	7	7	1
BJTB090069	0	0	0	0	0	0	0	0	0	0	0	3	6	0	1
BJTB090070	0	0	0	0	0	0	0	0	0	0	0	3	7	7	1
BJTB090082	0	0	0	0	0	0	0	0	0	0	0	3	7	7	1
BJTB090083	0	0	0	0	0	0	0	0	0	0	0	3	7	7	1
BJTB090084	0	0	0	0	0	0	0	0	0	0	0	3	7	7	1
BJTB090085	0	0	0	0	0	0	0	0	0	0	0	3	7	7	1
BJTB090086	0	0	0	0	0	0	0	0	0	0	0	3	7	7	1
BJTB090087	0	0	0	0	0	0	0	0	0	0	0	3	7	7	1
BJTB090088	0	0	0	0	0	0	0	0	0	0	0	3	7	7	1
BJTB090089	0	0	0	0	0	0	0	0	0	0	0	3	7	7	1
BJTB090090	0	0	0	0	0	0	0	0	0	0	0	3	7	7	1
BJTB090093	0	0	0	0	0	0	0	0	0	0	0	3	7	7	1
BJTB090094	0	0	0	0	0	0	0	0	0	0	0	3	7	7	1
BJTB090095	0	0	0	0	0	0	0	0	0	0	0	3	7	7	1
BJTB090096	0	0	0	0	0	0	0	0	0	0	0	3	7	7	1
BJTB090097	0	0	0	0	0	0	0	0	0	0	0	3	7	7	1
BJTB090101	7	7	7	7	7	7	7	7	7	7	6	3	7	7	1
BJTB090102	0	0	0	0	0	0	0	0	0	0	0	3	7	7	1
BJTB090103	0	0	0	0	0	0	0	0	0	0	0	3	7	7	1
BJTB090104	0	0	0	0	0	0	0	0	0	0	0	3	7	7	1
BJTB090105	0	0	0	0	0	0	0	0	0	0	0	3	7	7	1
BJTB090106	0	0	0	0	0	0	0	0	0	0	0	3	7	7	1
BJTB090108	0	0	0	0	0	0	0	0	0	0	0	3	7	7	1
BJTB090109	7	7	7	7	7	7	7	7	7	7	6	3	7	7	1
BJTB090110	0	0	0	0	0	0	0	0	0	0	0	3	7	7	1
BJTB090111	0	0	0	0	0	0	0	0	0	0	0	3	7	7	1
BJTB090112	7	7	7	7	7	7	3	7	7	7	6	0	7	7	1
BJTB090113	7	7	7	7	7	7	7	7	7	7	6	3	7	7	1
BJTB090114	0	0	0	0	0	0	0	0	0	0	0	3	7	7	1
BJTB090115	0	0	0	0	0	0	0	0	0	0	0	3	7	7	1
BJTB090116	7	1	7	7	7	7	7	7	7	1	6	0	7	3	1
BJTB090117	0	0	0	0	0	0	0	0	0	0	0	3	7	7	1
BJTB090118	0	0	0	0	0	0	0	0	0	0	0	3	7	7	1
BJTB090119	0	0	0	0	0	0	0	0	0	0	0	3	7	7	1
BJTB090120	0	0	0	0	0	0	0	0	0	0	0	3	7	7	1
BJTB090121	0	0	0	0	0	0	0	0	0	0	0	3	7	7	1
BJTB090122	0	0	0	0	0	0	0	0	0	0	0	3	7	7	1
BJTB090123	0	0	0	0	0	0	0	0	0	0	0	3	7	7	1
BJTB090124	0	0	0	0	0	0	0	0	0	0	0	3	7	7	1
BJTB090125	0	0	0	0	0	0	0	0	0	0	0	3	7	7	1
BJTB090126	0	0	0	0	0	0	0	0	0	0	0	3	7	7	1
BJTB090127	0	0	0	0	0	0	0	0	0	0	0	3	7	7	1
BJTB090128	6	7	7	7	7	7	4	7	7	0	1	3	7	7	1
BJTB090129	0	0	0	0	0	0	0	0	0	0	0	3	7	7	1
BJTB090130	0	0	0	0	0	0	0	0	0	0	0	3	7	7	1
BJTB090131	0	0	0	0	0	0	0	0	0	0	0	3	7	7	1
BJTB090132	0	0	0	0	0	0	0	0	0	0	0	3	7	7	1
BJTB090133	7	7	7	7	7	7	6	7	7	7	6	3	7	7	1
BJTB090134	0	0	0	0	0	0	0	0	0	0	0	3	7	7	1
BJTB090135	0	0	0	0	0	0	0	0	0	0	0	3	7	7	1
BJTB090136	0	0	0	0	0	0	0	0	0	0	0	3	7	7	1
BJTB090138	0	0	0	0	0	0	0	0	0	0	0	3	7	7	1
BJTB090139	0	0	0	0	0	0	0	0	0	0	0	3	7	7	1
BJTB090140	0	0	0	0	0	0	0	0	0	0	0	3	7	7	1
BJTB090141	0	0	0	0	0	0	0	0	0	0	0	3	7	7	1
BJTB090142	0	0	0	0	0	0	0	0	0	0	0	3	7	7	1
BJTB090143	0	0	0	0	0	0	0	0	0	0	0	3	7	7	1
BJTB090144	0	0	0	0	0	0	0	0	0	0	0	3	7	7	1
BJTB090145	7	7	7	7	7	7	7	0	7	7	6	0	7	7	1
BJTB090146	0	0	0	0	0	0	0	0	0	0	0	3	7	7	1
BJTB090147	0	7	0	0	7	7	3	4	6	4	0	3	7	7	1
BJTB090148	0	0	0	0	0	0	0	0	0	0	0	3	7	7	1
BJTB090149	0	0	0	0	0	0	0	0	0	0	0	3	7	7	1
BJTB090150	0	0	0	0	0	0	0	0	0	0	0	3	7	7	1
BJTB090151	0	0	0	0	0	0	0	0	0	0	0	3	7	7	1
BJTB090152	0	0	0	0	0	0	0	0	0	0	0	3	7	7	1
BJTB090153	0	0	0	0	0	0	0	0	0	0	0	3	7	7	1
BJTB090154	0	0	0	0	0	0	0	0	0	0	0	3	7	7	1
BJTB090155	0	0	0	0	0	0	0	0	0	0	0	3	7	7	1
BJTB090156	0	0	0	0	0	0	0	0	0	0	0	3	7	7	1
BJTB090157	0	0	0	0	0	0	0	0	0	0	0	3	7	7	1
BJTB090158	0	0	0	0	0	0	0	0	0	0	0	3	7	7	1
BJTB090159	0	0	0	0	0	0	0	0	0	0	0	3	7	7	1
BJTB090160	0	0	0	0	0	0	0	0	0	0	0	3	7	7	1
BJTB090162	0	0	0	0	0	0	0	0	0	0	0	3	7	7	1
BJTB090163	0	0	0	0	0	0	0	0	0	0	0	3	7	7	1
BJTB090164	0	0	0	0	0	0	0	0	0	0	0	3	7	7	1
BJTB090190	0	0	0	0	0	0	0	0	0	0	0	3	7	7	1
BJTB090191	0	0	0	0	0	0	0	0	0	0	0	3	7	7	1
BJTB090192	0	0	0	0	0	0	0	0	0	0	0	3	7	7	1
BJTB090193	0	0	0	0	0	0	0	0	0	0	0	3	7	7	1
BJTB090195	0	0	0	0	0	0	0	0	0	0	0	3	7	7	1
BJTB090196	0	0	0	0	0	0	0	0	0	0	0	3	7	7	1
BJTB090197	7	7	7	7	7	7	7	7	7	7	7	7	7	7	1
BJTB090199	6	7	6	7	7	3	7	7	7	7	7	7	6	0	0
BJTB090200	0	0	0	0	0	0	0	0	0	0	0	3	7	7	1
BJTB090201	0	0	0	0	0	0	0	0	0	0	0	3	7	7	1
BJTB090202	0	0	0	0	0	0	0	0	0	0	0	3	7	7	1
BJTB090203	0	0	0	0	0	0	0	0	0	0	0	3	7	7	1
BJTB090204	0	0	0	0	0	0	0	0	0	0	0	3	7	7	1
BJTB090205	0	0	0	0	0	0	0	0	0	0	0	3	7	7	1
BJTB090206	0	0	0	0	0	0	0	0	0	0	0	3	7	7	1
BJTB090207	0	0	0	0	0	0	0	0	0	0	0	3	7	7	1
BJTB090208	0	0	0	0	0	0	0	0	0	0	0	3	7	7	1
BJTB090209	0	0	0	0	0	0	0	0	0	0	0	3	7	7	1
BJTB090210	0	0	0	0	0	0	0	0	0	0	0	3	7	7	1
BJTB090211	0	0	0	0	0	0	0	0	0	0	0	3	7	7	1
BJTB090212	0	0	0	0	0	0	0	0	0	0	0	3	7	7	1
BJTB090213	0	0	0	0	0	0	0	0	0	0	0	3	7	7	1
BJTB090214	0	0	0	0	0	0	0	0	0	0	0	3	7	7	1
BJTB090215	0	0	0	0	0	0	0	0	0	0	0	3	7	7	1
BJTB090216	0	0	0	0	0	0	0	0	0	0	0	3	7	1	1
BJTB090217	0	0	0	0	0	0	0	0	0	0	0	3	7	7	1
BJTB090218	7	7	7	7	7	7	7	7	7	7	6	0	7	3	1
BJTB090219	0	0	0	0	0	0	0	0	0	0	0	3	7	7	1
BJTB090220	0	0	0	0	0	0	0	0	0	0	0	3	7	7	1
BJTB090221	0	0	0	0	0	0	0	0	0	0	0	3	7	7	1
BJTB090222	0	0	0	0	0	0	0	0	0	0	0	3	7	7	1
BJTB090225	0	0	0	0	0	0	0	0	0	0	0	3	7	7	1
BJTB090226	7	7	7	7	7	7	7	7	7	7	6	3	7	7	1
BJTB090227	7	7	7	7	7	7	7	7	7	7	4	0	1	7	1
BJTB090228	0	0	0	0	0	0	0	0	0	0	0	3	7	7	1
BJTB090230	7	7	7	7	7	7	7	7	7	7	6	3	7	7	1
BJTB090235	0	0	0	0	0	0	0	0	0	0	0	3	7	7	1
BJTB090238	0	0	0	0	0	0	0	0	0	0	0	3	7	7	1
BJTB090239	0	0	0	0	0	0	0	0	0	0	0	3	7	7	1
BJTB090240	0	0	0	0	0	0	0	0	0	0	0	3	7	7	1
BJTB090241	0	0	0	0	0	0	0	0	0	0	0	3	7	7	1
BJTB090242	0	0	0	0	0	0	0	0	0	0	0	3	7	7	1
BJTB090243	0	0	0	0	0	0	0	0	0	0	0	3	7	7	1
BJTB090244	0	0	0	0	0	0	0	0	0	0	0	3	7	7	1
BJTB090245	0	0	0	0	0	0	0	0	0	0	0	3	7	7	1
BJTB090246	0	0	0	0	0	0	0	0	0	0	0	3	7	7	1
BJTB090247	0	0	0	0	0	0	0	0	0	0	0	3	7	7	1
BJTB090248	0	0	0	0	0	0	0	0	0	0	0	3	7	7	1
BJTB090249	0	0	0	0	0	0	0	0	0	0	0	2	1	7	1
BJTB090250	0	0	0	0	0	0	0	0	0	0	0	3	7	3	1
BJTB090251	0	0	0	0	0	0	0	0	0	0	0	3	7	7	1
BJTB090252	0	0	0	0	0	0	0	0	0	0	0	3	7	7	1
BJTB090253	0	0	0	0	0	0	0	0	0	0	0	3	7	7	1
BJTB090254	0	0	0	0	0	0	0	0	0	0	0	3	7	7	1
BJTB090255	7	7	7	7	7	7	7	7	7	7	7	7	7	7	1
BJTB090256	0	0	0	0	0	0	0	0	0	0	0	3	7	7	1
BJTB090257	0	0	0	0	0	0	0	0	0	0	0	0	3	7	1
BJTB090258	0	0	0	0	0	0	0	0	0	0	0	3	7	7	1
BJTB090259	0	0	0	0	0	0	0	0	0	0	0	3	7	7	1
BJTB090260	0	0	0	0	0	0	0	0	0	0	0	3	7	7	1
BJTB090261	6	7	7	7	7	7	7	7	7	4	6	0	7	7	1
BJTB090262	0	0	0	0	0	0	0	0	0	0	0	3	7	7	1
BJTB090263	0	0	0	0	0	0	0	0	0	0	0	3	7	7	1
BJTB090264	0	0	0	0	0	0	0	0	0	0	0	3	7	7	1
BJTB090265	7	7	7	7	7	7	7	7	7	5	3	0	7	7	1
BJTB090266	0	0	0	0	0	0	0	0	0	0	0	3	7	7	1
BJTB090267	0	0	0	0	0	0	0	0	0	0	0	3	7	7	1
BJTB090268	0	0	0	0	0	0	0	0	0	0	0	3	7	7	1
BJTB090269	5	7	7	7	3	7	7	7	7	7	6	0	7	7	1
BJTB090270	7	7	7	7	7	7	4	0	3	7	6	0	7	7	1
BJTB090271	0	0	0	0	0	0	0	0	0	0	0	3	7	7	1
BJTB090272	0	0	0	0	0	0	0	0	0	0	0	3	7	7	1
BJTB090273	0	0	0	0	0	0	0	0	0	0	0	3	7	7	1
BJTB090274	0	0	0	0	0	0	0	0	0	0	0	3	7	7	1
BJTB090275	0	0	0	0	0	0	0	0	0	0	0	3	7	7	0
BJTB090276	0	0	0	0	0	0	0	0	0	0	0	3	7	7	1
BJTB090277	7	7	7	6	7	3	7	7	7	7	6	0	7	3	1
BJTB090278	0	0	0	0	0	0	0	0	0	0	0	3	7	7	1
BJTB090279	0	0	0	0	0	0	0	0	0	0	0	3	7	7	1
BJTB090280	0	0	0	0	0	0	0	0	0	0	0	3	7	7	1
BJTB090281	0	0	0	0	0	0	0	0	0	0	0	3	7	7	1
BJTB090282	0	0	0	0	0	0	0	0	0	0	0	3	7	7	1
BJTB090283	0	0	0	0	0	0	0	0	0	0	0	3	7	7	1
BJTB090284	0	0	0	0	0	0	0	0	0	0	0	3	7	7	1
BJTB090285	0	0	0	0	0	0	0	0	0	0	0	3	7	7	1
BJTB090286	0	0	0	0	0	0	0	0	0	0	0	3	7	7	1
BJTB090287	7	7	7	7	7	7	7	7	7	7	6	0	7	1	1
BJTB090288	0	0	0	0	0	0	0	0	0	0	0	3	7	7	1
BJTB090289	0	0	0	0	0	0	0	0	0	0	0	3	7	7	1
BJTB090290	0	0	0	0	0	0	0	0	0	0	0	3	7	7	1
BJTB090291	0	0	0	0	0	0	0	0	0	0	0	3	7	7	1
BJTB090293	0	0	0	0	0	0	0	0	0	0	0	3	7	7	1
BJTB090294	0	0	0	0	0	0	0	0	0	0	0	3	7	7	1
BJTB090295	0	0	0	0	0	0	0	0	0	0	0	3	7	7	1
BJTB090296	0	0	0	0	0	0	0	0	0	0	0	3	7	7	1
BJTB090297	0	0	0	0	0	0	0	0	0	0	0	3	7	7	1
BJTB090298	0	0	0	0	0	0	0	0	0	0	0	3	7	7	1
BJTB090299	7	7	7	7	7	7	6	6	7	7	7	3	7	7	1
BJTB090300	0	0	0	0	0	0	0	0	0	0	0	3	7	7	1
BJTB090301	0	0	0	0	0	0	0	0	0	0	0	3	7	7	1
BJTB090302	0	0	0	0	0	0	0	0	0	0	0	3	7	7	1
BJTB090303	7	7	7	7	7	7	6	6	7	7	7	3	7	7	1
BJTB090304	0	0	0	0	0	0	0	0	0	0	0	3	7	7	1
BJTB090305	0	0	0	0	0	0	0	0	0	0	0	3	7	7	1
BJTB090306	0	0	0	0	0	0	0	0	0	0	0	3	7	7	1
BJTB090307	0	0	0	0	0	0	0	0	0	0	0	3	7	7	1
BJTB090308	0	0	0	0	0	0	0	0	0	0	0	3	7	7	1
BJTB090309	0	0	0	0	0	0	0	0	0	0	0	3	7	7	1
BJTB090310	0	0	0	0	0	0	0	0	0	0	0	3	7	7	1
BJTB090311	0	0	0	0	0	0	0	0	0	0	0	3	7	7	1
BJTB090312	0	0	0	0	0	0	0	0	0	0	0	3	7	7	1
BJTB090313	0	0	0	0	0	0	0	0	0	0	0	3	7	7	1
BJTB090314	0	0	0	0	0	0	0	0	0	0	0	3	7	7	1
BJTB090315	0	0	0	0	0	0	0	0	0	0	0	3	7	7	1
BJTB090316	0	0	0	0	0	0	0	0	0	0	0	3	7	7	1
BJTB090317	7	7	7	7	4	0	0	0	7	7	6	0	7	7	1
BJTB090318	0	0	0	0	0	0	0	0	0	0	0	3	7	7	1
BJTB090319	7	7	7	7	7	7	7	7	7	7	6	3	7	7	1
BJTB090320	0	0	0	0	0	0	0	0	0	0	0	3	7	7	1
BJTB090321	7	7	7	7	7	7	7	7	7	7	6	3	7	7	1
BJTB090322	0	0	0	0	0	0	0	0	0	0	0	0	1	7	1
BJTB090323	0	0	0	0	0	0	0	0	0	0	0	3	7	7	1
BJTB090324	0	0	0	0	0	0	0	0	0	0	0	3	7	7	1
BJTB090327	0	0	0	0	0	0	0	0	0	0	0	3	7	7	1
BJTB090328	0	0	0	0	0	0	0	0	0	0	0	3	7	7	1
BJTB090329	0	0	0	0	0	0	0	0	0	0	0	3	7	7	1
BJTB090331	0	0	0	0	0	0	0	0	0	0	0	3	7	7	1
BJTB090332	7	7	7	7	5	7	7	7	7	7	6	0	7	3	1
BJTB090333	7	7	7	7	7	7	7	7	7	7	6	0	7	7	1
BJTB090334	0	0	0	0	0	0	0	0	0	0	0	3	7	7	1
BJTB090335	0	0	0	0	0	0	0	0	0	0	0	3	7	7	1
BJTB090336	0	0	0	0	0	0	0	0	0	0	0	3	7	7	1
BJTB090337	0	0	0	0	0	0	0	0	0	0	0	3	7	7	1
BJTB090338	7	7	7	7	7	7	7	7	7	5	6	0	7	7	1
BJTB090339	0	0	0	0	0	0	0	0	0	0	0	3	7	7	1
BJTB090340	0	0	0	0	0	0	0	0	0	0	0	3	7	7	1
BJTB090341	0	0	0	0	0	0	0	0	0	0	0	3	7	7	1
BJTB090342	0	0	0	0	0	0	0	0	0	0	0	3	7	7	1
BJTB090343	7	7	7	7	7	7	7	7	7	7	6	0	7	7	1
BJTB090344	0	0	0	0	0	0	0	0	0	0	0	3	7	7	1
BJTB090345	0	0	0	0	0	0	0	0	0	0	0	3	7	3	1
BJTB090346	0	0	0	0	0	0	0	0	0	0	0	3	7	7	1
BJTB090347	0	0	0	0	0	0	0	0	0	0	0	3	7	7	1
BJTB090348	0	0	0	0	0	0	0	0	0	0	0	3	7	7	1
BJTB090349	0	0	0	0	0	0	0	0	0	0	0	3	7	7	1
BJTB090350	0	0	0	0	0	0	0	0	0	0	0	3	7	7	1
BJTB090351	0	0	0	0	0	0	0	0	0	0	0	3	7	7	1
BJTB090352	7	0	3	7	7	7	7	0	0	0	0	0	1	7	1
BJTB090353	0	0	0	0	0	0	0	0	0	0	0	3	7	7	1
BJTB090354	1	7	7	7	7	7	7	7	7	7	7	7	7	3	1
BJTB090355	7	7	7	7	7	7	7	7	7	7	6	0	7	7	1
BJTB090356	0	0	0	0	0	0	0	0	0	0	0	3	7	7	1
BJTB090357	7	7	7	7	7	7	7	7	7	7	6	0	7	3	1
BJTB090406	0	0	0	0	0	0	0	0	0	0	0	3	7	7	1
BJTB090407	0	0	0	0	0	0	0	0	0	0	0	3	7	7	1
BJTB090408	7	7	7	7	4	3	7	7	7	4	0	0	0	0	0
BJTB090409	0	0	0	0	0	0	0	0	0	0	0	3	7	7	1
BJTB090410	0	0	0	0	0	0	0	0	0	0	0	3	3	7	1
BJTB090411	0	0	0	0	0	0	0	0	0	0	0	3	7	7	1
BJTB090412	0	0	0	0	0	0	0	0	0	0	0	3	7	7	1
BJTB090413	0	0	0	0	0	0	0	0	0	0	0	3	7	7	1
BJTB090414	0	0	0	0	0	0	0	0	0	0	0	3	7	7	1
BJTB090415	7	7	7	7	7	7	7	7	7	7	6	0	7	3	1
BJTB090416	0	0	0	0	0	0	0	0	0	0	0	3	7	7	1
BJTB090417	7	7	7	7	7	7	7	7	7	7	6	0	7	3	1
BJTB090418	0	0	0	0	0	0	0	0	0	0	0	3	7	7	1
BJTB090419	0	0	0	0	0	0	0	0	0	0	0	3	5	7	1
BJTB090420	0	0	0	0	0	0	0	0	0	0	0	3	7	7	1
BJTB090421	0	0	0	0	0	0	0	0	0	0	0	3	7	7	1
BJTB090422	0	0	0	0	0	0	0	0	0	0	0	3	6	3	1
BJTB090423	0	0	0	0	0	0	0	0	0	0	0	3	7	7	1
BJTB090424	0	0	0	0	0	0	0	0	0	0	0	3	7	7	1
BJTB090425	0	0	0	0	0	0	0	0	0	0	0	3	7	7	1
BJTB090427	0	0	0	0	0	0	0	0	0	0	0	3	7	7	1
BJTB090428	0	0	0	0	0	0	0	0	0	0	0	3	7	7	1
BJTB090429	7	7	7	7	3	7	7	7	7	7	6	0	1	7	1
BJTB090430	0	0	0	0	0	0	0	0	0	0	0	3	7	7	1
BJTB090431	0	0	0	0	0	0	0	0	0	0	0	3	7	7	1
BJTB090432	0	0	0	0	0	0	0	0	0	0	0	3	7	1	1
BJTB090433	0	0	0	0	0	0	0	0	0	0	0	3	7	7	1
BJTB090434	0	0	0	0	0	0	0	0	0	0	0	3	7	7	1
BJTB090435	0	0	0	0	0	0	0	0	0	0	0	3	7	7	1
BJTB090436	0	0	0	0	0	0	0	0	0	0	0	3	7	7	1
BJTB090437	0	0	0	0	0	0	0	0	0	0	0	3	7	7	1
BJTB090438	0	0	0	0	0	0	0	0	0	0	0	3	7	7	1
BJTB090439	0	0	0	0	0	0	0	0	0	0	0	3	7	7	1
BJTB090440	0	0	0	0	0	0	0	0	0	0	0	3	7	7	1
BJTB090441	7	7	7	7	7	7	7	7	7	7	6	0	7	7	1
BJTB090442	0	0	0	0	0	0	0	0	0	0	0	3	7	7	1
BJTB090443	0	0	0	0	0	0	0	0	0	0	0	3	7	7	1
BJTB090444	0	0	0	0	0	0	0	0	0	0	0	3	7	7	1
BJTB090445	0	0	0	0	0	0	0	0	0	0	0	3	7	7	1
BJTB090446	0	0	0	0	0	0	0	0	0	0	0	3	7	7	1
BJTB090447	0	0	0	0	0	0	0	0	0	0	0	3	7	7	1
BJTB090448	0	0	0	0	0	0	0	0	0	0	0	3	7	7	1
BJTB090449	0	0	0	0	0	0	0	0	0	0	0	3	7	7	1
BJTB090450	0	0	0	0	0	0	0	0	0	0	0	3	7	7	1
BJTB090451	0	0	0	0	0	0	0	0	0	0	0	3	7	7	1
BJTB090452	0	0	0	0	0	0	0	0	0	0	0	3	7	7	1
BJTB090453	0	0	0	0	0	0	0	0	0	0	0	3	7	7	1
BJTB090454	7	7	7	7	7	7	7	7	0	7	6	3	7	7	1
BJTB090455	0	0	0	0	0	0	0	0	0	0	0	3	7	7	1
BJTB090456	0	0	0	0	0	0	0	0	0	0	0	3	7	7	1
BJTB090457	0	0	0	0	0	0	0	0	0	0	0	3	7	7	1
BJTB090458	0	0	0	0	0	0	0	0	0	0	0	3	7	7	1
BJTB090459	7	7	7	7	7	7	7	7	7	7	7	7	7	7	1
BJTB090460	0	0	0	0	0	0	0	0	0	0	0	3	7	7	1
BJTB090461	0	0	0	0	0	0	0	0	0	0	0	3	7	7	1
BJTB090462	7	7	7	7	3	7	7	7	7	7	6	0	7	7	1
BJTB090463	0	0	0	0	0	0	0	0	0	0	0	3	7	7	1
BJTB090464	7	7	7	7	7	7	7	7	7	7	6	0	7	7	1
BJTB090465	0	0	0	0	0	0	0	0	0	0	0	3	7	7	1
BJTB090466	7	7	7	7	7	7	7	7	7	7	6	7	7	7	1
BJTB090467	0	0	0	0	0	0	0	0	0	0	0	3	7	7	1
BJTB090468	0	0	0	0	0	0	0	0	0	0	0	3	7	7	1
BJTB090469	0	0	0	0	0	0	0	0	0	0	0	3	7	7	1
BJTB090470	5	7	7	7	3	7	7	7	7	7	6	0	7	7	1
BJTB090471	0	0	0	0	0	0	0	0	0	0	0	3	7	7	1
BJTB090472	0	0	0	0	0	0	0	0	0	0	0	3	7	7	1
BJTB090473	7	7	7	7	7	7	7	7	7	7	6	0	7	7	1
BJTB090474	0	0	0	0	0	0	0	0	0	0	0	3	7	7	1
BJTB090475	0	0	0	0	0	0	0	0	0	0	0	3	7	7	1
BJTB090476	0	0	0	0	0	0	0	0	0	0	0	3	7	7	1
BJTB090477	0	0	0	0	0	0	0	0	0	0	0	3	7	7	1
BJTB090478	0	0	0	0	0	0	0	0	0	0	0	3	7	7	1
BJTB090479	0	0	0	0	0	0	0	0	0	0	0	3	7	7	1
BJTB090480	0	0	0	0	0	0	0	0	0	0	0	3	7	7	1
BJTB090481	0	0	0	0	0	0	0	0	0	0	0	3	7	7	1
BJTB090482	0	0	0	0	0	0	0	0	0	0	0	3	7	7	1
BJTB090483	0	0	0	0	0	0	0	0	0	0	0	3	7	7	1
BJTB090484	0	0	0	0	0	0	0	0	0	0	0	3	7	7	1
BJTB090485	0	0	0	0	0	0	0	0	0	0	0	3	7	7	1
BJTB090486	0	0	0	0	0	0	0	0	0	0	0	3	7	7	1
BJTB090487	0	0	0	0	0	0	0	0	0	0	0	3	7	7	1
BJTB090488	7	7	7	7	4	1	0	0	0	0	0	0	0	0	0
BJTB090489	0	0	0	0	0	0	0	0	0	0	0	3	7	7	1
BJTB090490	0	0	0	0	0	0	0	0	0	0	0	3	7	7	1
BJTB090491	7	7	7	7	7	7	7	7	7	7	6	0	7	7	1
BJTB090492	0	0	0	0	0	0	0	0	0	0	0	3	7	7	1
BJTB090493	0	0	0	0	0	0	0	0	0	0	0	3	7	7	1
BJTB090494	0	0	0	0	0	0	0	0	0	0	0	3	7	7	1
BJTB090495	7	7	7	7	7	7	7	7	7	7	7	3	7	7	1
BJTB090496	7	7	7	7	1	7	7	7	7	7	6	3	7	7	1
BJTB090497	0	0	0	0	0	0	0	0	0	0	0	3	7	7	1
BJTB090498	0	0	0	0	0	0	0	0	0	0	0	3	7	7	1
BJTB090499	5	7	7	7	7	7	3	7	7	7	6	0	7	7	1
BJTB090500	0	0	0	0	0	0	0	0	0	0	0	3	7	7	1
BJTB090501	0	0	0	0	0	0	0	0	0	0	0	3	7	7	1
BJTB090502	0	0	0	0	0	0	0	0	0	0	0	3	7	7	1
BJTB090503	0	0	0	0	0	0	0	0	0	0	0	3	7	7	1
BJTB090504	0	0	0	0	0	0	0	0	0	0	0	3	7	3	1
BJTB090505	0	0	0	0	0	0	0	0	0	0	0	3	7	7	1
BJTB090506	0	0	0	0	0	0	0	0	0	0	0	3	7	7	1
BJTB090552	0	0	0	0	0	0	0	0	0	0	0	3	7	7	1
BJTB090553	7	7	7	7	7	7	7	0	7	7	7	0	7	7	1
BJTB090554	0	0	0	0	0	0	0	0	0	0	0	3	7	7	1
BJTB090555	7	7	7	7	7	7	7	7	7	7	6	7	7	7	1
BJTB090556	7	7	7	7	7	7	7	7	7	7	7	3	7	7	1
BJTB090557	0	0	0	0	0	0	0	0	0	0	0	3	7	7	1
BJTB090558	0	0	0	0	0	0	0	0	0	0	0	3	7	7	1
BJTB090559	0	0	0	0	0	0	0	0	0	0	0	3	7	7	1
BJTB090560	0	0	0	0	0	0	0	0	0	0	0	3	7	7	1
BJTB090561	0	0	0	0	0	0	0	0	0	0	0	3	7	7	1
BJTB090562	0	0	0	0	0	0	0	0	0	0	0	3	7	7	1
BJTB090563	0	0	0	0	0	0	0	0	0	0	0	3	7	7	1
BJTB090564	0	0	0	0	0	0	0	0	0	0	0	3	7	7	1
BJTB090565	0	0	0	0	0	0	0	0	0	0	0	3	7	7	1
BJTB090566	0	0	0	0	0	0	0	0	0	0	0	3	7	7	1
BJTB090567	0	0	0	0	0	0	0	0	0	0	0	0	7	7	1
BJTB090568	0	0	0	0	0	0	0	0	0	0	0	3	7	7	1
BJTB090569	0	0	0	0	0	0	0	0	0	0	0	3	7	7	1
BJTB090570	0	0	0	0	0	0	0	0	0	0	0	3	7	7	1
BJTB090571	0	0	0	0	0	0	0	0	0	0	0	3	7	7	1
BJTB090572	0	0	0	0	0	0	0	0	0	0	0	3	7	7	1
BJTB090573	0	0	0	0	0	0	0	0	0	0	0	3	7	7	1
BJTB090574	0	0	0	0	0	0	0	0	0	0	0	3	7	5	1
BJTB090575	0	0	0	0	0	0	0	0	0	0	0	3	7	7	1
BJTB090576	0	0	0	0	0	0	0	0	0	0	0	3	7	7	1
BJTB090577	0	0	0	0	0	0	0	0	0	0	0	3	7	7	1
BJTB090578	0	0	0	0	0	0	0	0	0	0	0	3	7	7	1
BJTB090579	0	0	0	0	0	0	0	0	0	0	0	3	7	7	1
BJTB090580	0	0	0	0	0	0	0	0	0	0	0	3	7	7	1
BJTB090581	0	0	0	0	0	0	0	0	0	0	0	3	7	7	1
BJTB090582	0	0	0	0	0	0	0	0	0	0	0	3	7	7	1
BJTB090583	0	0	0	0	0	0	0	0	0	0	0	3	7	7	1
BJTB090584	0	0	0	0	0	0	0	0	0	0	0	3	7	7	1
BJTB090585	0	0	0	0	0	0	0	0	0	0	0	3	7	7	1
BJTB090586	0	0	0	0	0	0	0	0	0	0	0	3	7	7	1
BJTB090587	0	0	0	0	0	0	0	0	0	0	0	3	7	7	1
BJTB090588	7	7	7	7	7	7	7	7	7	7	2	0	7	7	1
BJTB090589	7	7	7	7	7	7	7	7	7	7	7	7	7	7	1
BJTB090590	0	0	0	0	0	0	0	0	0	0	0	3	7	7	1
BJTB090591	7	7	7	7	1	7	7	7	7	7	6	0	7	7	1
BJTB090592	0	0	0	0	0	0	0	0	0	0	0	3	7	7	1
BJTB090594	7	7	7	7	7	7	7	7	7	7	6	7	7	7	1
BJTB090595	0	0	0	0	0	0	0	0	0	0	0	3	7	7	1
BJTB090633	0	0	0	0	0	0	0	0	0	0	0	3	7	7	1
BJTB090634	0	0	0	0	0	0	0	0	0	0	0	3	7	7	1
BJTB090635	0	0	0	0	0	0	0	0	0	0	0	3	7	7	1
BJTB090636	0	0	0	0	0	0	0	0	0	0	0	3	7	7	1
BJTB090637	0	0	0	0	0	0	0	0	0	0	0	3	7	7	1
BJTB090638	0	0	0	0	0	0	0	0	0	0	0	3	7	7	1
BJTB090639	7	7	7	7	7	7	5	6	7	7	6	3	7	7	1
BJTB090640	0	0	0	0	0	0	0	0	0	0	0	3	7	7	1
BJTB090641	7	7	7	7	7	7	7	7	7	7	6	3	7	7	1
BJTB090643	0	0	0	0	0	0	0	0	0	0	0	3	7	7	1
BJTB090644	0	0	0	0	0	0	0	0	0	0	0	3	7	7	1
BJTB090645	0	0	0	0	0	0	0	0	0	0	0	3	7	7	1
BJTB090646	5	7	7	7	7	7	7	7	7	7	6	0	7	7	0
BJTB090647	7	7	7	7	7	7	7	7	7	7	6	3	7	7	1
BJTB090648	0	0	0	0	0	0	0	0	0	0	0	3	7	7	1
BJTB090649	0	0	0	0	0	0	0	0	0	0	0	3	7	7	1
BJTB090650	0	0	0	0	0	0	0	0	0	0	0	3	7	7	1
BJTB090651	0	0	0	0	0	0	0	0	0	0	0	3	7	7	1
BJTB090652	0	0	0	0	0	0	0	0	0	0	0	3	7	7	1
BJTB090653	0	0	0	0	0	0	0	0	0	0	0	3	7	7	1
BJTB090654	7	7	7	7	7	7	7	7	7	7	6	0	5	7	1
BJTB090655	0	0	0	0	0	0	0	0	0	0	0	3	7	7	1
BJTB090656	0	0	0	0	0	0	0	0	0	0	0	3	7	7	1
BJTB090657	0	0	0	0	0	0	0	0	0	0	0	3	7	7	1
BJTB090658	7	7	7	7	3	7	7	7	7	7	6	3	7	7	1
BJTB090659	0	0	0	0	0	0	0	0	0	0	0	3	7	7	1
BJTB090660	7	7	7	7	7	7	7	7	7	7	6	0	7	7	1
BJTB090661	0	0	0	0	0	0	0	0	0	0	0	3	7	7	1
BJTB090662	0	0	0	0	0	0	0	0	0	0	0	3	7	7	1
BJTB090664	0	0	0	0	0	0	0	0	0	0	0	3	7	7	1
BJTB090665	0	0	0	0	0	0	0	0	0	0	0	3	7	7	1
BJTB090667	7	7	7	7	7	7	7	7	7	7	6	0	7	7	1
BJTB090668	0	0	0	0	0	0	0	0	0	0	0	3	7	7	1
BJTB090669	7	7	6	5	6	0	0	0	0	0	0	3	7	7	1
BJTB090670	7	7	6	5	6	0	0	0	0	0	0	3	7	7	1
BJTB090671	7	7	6	5	6	0	0	0	0	0	0	3	7	7	1
BJTB090672	7	7	6	5	6	0	0	0	0	0	0	3	7	7	1
BJTB090673	7	7	7	7	7	7	7	7	7	7	6	3	7	7	1
BJTB090674	7	7	7	7	7	7	7	7	7	7	6	3	7	7	1
BJTB090675	7	7	7	7	7	7	7	7	7	7	6	3	7	7	1
BJTB090676	7	7	7	7	7	7	7	7	7	7	6	3	7	7	1
BJTB090677	0	0	0	0	0	0	0	0	0	0	0	3	7	7	1
BJTB090678	7	7	7	7	7	7	7	7	7	7	6	0	7	7	1
BJTB090679	0	0	0	0	0	0	0	0	0	0	0	3	7	7	1
BJTB090680	0	0	0	0	0	0	0	0	0	0	0	3	7	7	1
BJTB090681	0	0	0	0	0	0	0	0	0	0	0	3	7	7	1
BJTB090682	0	0	0	0	0	0	0	0	0	0	0	3	7	7	1
BJTB090683	0	0	0	0	0	0	0	0	0	0	0	3	7	7	1
BJTB090684	0	0	0	0	0	0	0	0	0	0	0	3	7	7	1
BJTB090686	0	0	0	0	0	0	0	0	0	0	0	3	7	7	1
BJTB090687	7	7	7	7	7	7	7	7	7	7	6	0	7	0	0
BJTB090688	7	7	7	7	7	7	7	7	7	7	6	3	7	7	1
BJTB090689	0	0	0	0	0	0	0	0	0	0	0	3	7	7	1
BJTB090690	0	0	0	0	0	0	0	0	0	0	0	3	7	7	1
BJTB090691	7	7	7	7	7	7	7	7	7	7	6	3	7	7	1
BJTB090692	0	0	0	0	0	0	0	0	0	0	0	3	7	7	1
BJTB090693	0	0	0	0	0	0	0	0	0	0	0	3	7	7	1
BJTB090694	7	7	7	7	7	7	6	0	7	7	6	3	7	7	1
BJTB090695	0	0	0	0	0	0	0	0	0	0	0	3	7	7	1
BJTB090696	0	0	0	0	0	0	0	0	0	0	0	3	7	7	1
BJTB090697	0	0	0	0	0	0	0	0	0	0	0	3	7	7	1
BJTB090698	0	0	0	0	0	0	0	0	0	0	0	3	7	7	1
BJTB090699	0	0	0	0	0	0	0	0	0	0	0	3	7	7	1
BJTB090700	0	0	0	0	0	0	0	0	0	0	0	3	7	7	1
BJTB090701	0	0	0	0	0	0	0	0	0	0	0	3	7	7	1
BJTB090702	0	0	0	0	0	0	0	0	0	0	0	3	7	7	1
BJTB090703	0	0	0	0	0	0	0	0	0	0	0	3	7	1	1
BJTB090704	0	0	0	0	0	0	0	0	0	0	0	3	7	7	1
BJTB090705	7	7	7	7	7	7	7	7	7	7	6	0	7	7	1
BJTB090706	0	0	0	0	0	0	0	0	0	0	0	3	7	7	1
BJTB090707	0	0	0	0	0	0	0	0	0	0	0	3	7	7	1
BJTB090708	0	0	0	0	0	0	0	0	0	0	0	3	7	7	1
BJTB090709	0	0	0	0	0	0	0	0	0	0	0	3	7	7	1
BJTB090710	0	0	0	0	0	0	0	0	0	0	0	3	7	7	1
BJTB090711	0	0	0	0	0	0	0	0	0	0	0	3	7	7	1
BJTB090712	0	0	0	0	0	0	0	0	0	0	0	3	7	7	1
BJTB090713	0	0	0	0	0	0	0	0	0	0	0	3	7	7	1
BJTB090714	0	0	0	0	0	0	0	0	0	0	0	3	7	7	1
BJTB090715	0	0	0	0	0	0	0	0	0	0	0	3	7	7	1
BJTB090716	0	0	0	0	0	0	0	0	0	0	0	3	7	7	1
BJTB090717	0	0	0	0	0	0	0	0	0	0	0	3	7	7	1
BJTB090719	0	0	0	0	0	0	0	0	0	0	0	3	7	7	1
BJTB090720	0	0	0	0	0	0	0	0	0	0	0	3	7	7	1
BJTB090721	0	0	0	0	0	0	0	0	0	0	0	3	7	7	1
BJTB090725	0	0	0	0	0	0	0	0	0	0	0	3	7	7	1
BJTB090726	0	0	0	0	0	0	0	0	0	0	0	3	7	7	1
BJTB090727	0	0	0	0	0	0	0	0	0	0	0	3	7	3	1
BJTB090728	0	0	0	0	0	0	0	0	0	0	0	3	7	7	1
BJTB090729	0	0	0	0	0	0	0	0	0	0	0	3	7	7	1
BJTB090730	0	0	0	0	0	0	0	0	0	0	0	3	7	7	1
BJTB090731	0	0	0	0	0	0	0	0	0	0	0	3	7	7	1
BJTB090732	0	0	0	0	0	0	0	0	0	0	0	3	7	7	1
BJTB090733	0	0	0	0	0	0	0	0	0	0	0	3	7	7	1
BJTB090734	0	0	0	0	0	0	0	0	0	0	0	3	7	7	1
BJTB090735	0	0	0	0	0	0	0	0	0	0	0	3	7	7	1
BJTB090736	0	0	0	0	0	0	0	0	0	0	0	3	7	7	1
BJTB090737	0	0	0	0	0	0	0	0	0	0	0	3	7	7	1
BJTB090738	0	0	0	0	0	0	0	0	0	0	0	3	7	7	1
BJTB090739	0	0	0	0	0	0	0	0	0	0	0	3	7	7	1
BJTB090740	0	0	0	0	0	0	0	0	0	0	0	3	7	7	1
BJTB090741	0	0	0	0	0	0	0	0	0	0	0	3	7	7	1
BJTB090742	0	0	0	0	0	0	0	0	0	0	0	3	7	7	1
BJTB090743	0	0	0	0	0	0	0	0	0	0	0	3	7	7	1
BJTB090744	0	0	0	0	0	0	0	0	0	0	0	3	7	7	1
BJTB090745	0	0	0	0	0	0	0	0	0	0	0	3	7	7	1
BJTB090746	0	0	0	0	0	0	0	0	0	0	0	3	7	7	1
BJTB090747	7	7	7	7	7	7	7	7	7	7	6	0	5	7	1
BJTB090748	7	7	7	7	7	7	7	7	7	7	6	3	7	7	1
BJTB090749	0	0	0	0	0	0	0	0	0	0	0	3	7	7	1
BJTB090750	0	0	0	0	0	0	0	0	0	0	0	3	7	7	1
BJTB090751	7	7	7	7	3	7	7	7	7	7	6	0	7	7	1
BJTB090752	0	0	0	0	0	0	0	0	0	0	0	3	7	7	1
BJTB090753	0	0	0	0	0	0	0	0	0	0	0	3	7	7	1
BJTB090754	0	0	0	0	0	0	0	0	0	0	0	3	7	7	1
BJTB090756	7	7	7	5	7	7	7	7	7	7	6	0	7	7	0
BJTB090757	0	0	0	0	0	0	0	0	0	0	0	3	7	7	1
BJTB090758	0	0	0	0	0	0	0	0	0	0	0	3	7	7	1
BJTB090759	0	0	0	0	0	0	0	0	0	0	0	3	7	7	1
BJTB090760	0	0	0	0	0	0	0	0	0	0	0	3	7	7	1
BJTB090761	0	0	0	0	0	0	0	0	0	0	0	3	7	7	1
BJTB090762	0	0	0	0	0	0	0	0	0	0	0	1	7	7	1
BJTB090763	0	0	0	0	0	0	0	0	0	0	0	3	7	7	1
BJTB090764	0	0	0	0	0	0	0	0	0	0	0	3	7	7	1
BJTB090765	0	0	0	0	0	0	0	0	0	0	0	3	7	6	0
BJTB090766	0	0	0	0	0	0	0	0	0	0	0	3	7	7	1
BJTB090767	7	7	7	7	3	7	7	7	7	7	6	0	7	7	1
BJTB090768	0	0	0	0	0	0	0	0	0	0	0	3	7	7	1
BJTB090769	0	0	0	0	0	0	0	0	0	0	0	3	7	7	1
BJTB090770	0	0	0	0	0	0	0	0	0	0	0	3	7	7	1
BJTB090771	0	0	0	0	0	0	0	0	0	0	0	3	7	7	1
BJTB090772	0	0	0	0	0	0	0	0	0	0	0	3	7	7	1
BJTB090773	0	0	0	0	0	0	0	0	0	0	0	3	7	7	1
BJTB090774	0	0	0	0	0	0	0	0	0	0	0	3	7	7	1
BJTB090775	0	0	0	0	0	0	0	0	0	0	0	3	7	7	1
BJTB090776	0	0	0	0	0	0	0	0	0	0	0	3	7	7	1
BJTB090777	7	7	7	7	7	7	7	7	7	7	6	0	7	7	1
BJTB090778	0	0	0	0	0	0	0	0	0	0	0	3	7	7	1
BJTB090779	0	0	0	0	0	0	0	0	0	0	0	3	7	7	1
BJTB090780	0	0	0	0	0	0	0	0	0	0	0	3	7	7	1
BJTB090781	0	0	0	0	0	0	0	0	0	0	0	3	7	7	1
BJTB090782	0	0	0	0	0	0	0	0	0	0	0	3	7	7	1
BJTB090783	0	0	0	0	0	0	0	0	0	0	0	3	7	7	1
BJTB090784	0	0	0	0	0	0	0	0	0	0	0	3	7	7	1
BJTB090785	0	0	0	0	0	0	0	0	0	0	0	3	7	7	1
BJTB090786	0	0	0	0	0	0	0	0	0	0	0	3	7	7	1
BJTB090787	0	0	0	0	0	0	0	0	0	0	0	3	7	7	1
BJTB090789	0	0	0	0	0	0	0	0	0	0	0	3	7	7	1
BJTB090790	0	0	0	0	0	0	0	0	0	0	0	3	7	7	1
BJTB090791	7	7	7	7	7	7	7	7	7	7	6	3	7	7	1
BJTB090792	0	0	0	0	0	0	0	0	0	0	0	3	7	7	1
BJTB090794	0	0	0	0	0	0	0	0	0	0	0	3	7	1	1
BJTB090795	0	0	0	0	0	0	0	0	0	0	0	3	7	7	1
BJTB090796	7	7	7	7	7	7	7	7	7	7	7	7	7	7	1
BJTB090797	7	7	7	7	7	7	7	7	7	7	6	3	7	7	1
BJTB090798	0	0	0	0	0	0	0	0	0	0	0	3	7	7	1
BJTB090799	7	7	7	7	7	7	7	7	7	7	6	0	7	7	1
BJTB090800	0	0	0	0	0	0	0	0	0	0	0	3	7	7	1
BJTB090801	7	7	7	7	7	7	7	7	7	7	6	3	7	7	1
BJTB090802	7	7	7	7	7	7	7	7	7	7	6	3	7	7	1
BJTB090803	0	0	0	0	0	0	0	0	0	0	0	3	7	7	1
BJTB090804	0	0	0	0	0	0	0	0	0	0	0	3	7	7	1
BJTB090805	0	0	0	0	0	0	0	0	0	0	0	3	7	5	1
BJTB090806	7	7	7	7	7	7	7	7	7	7	6	0	7	5	1
BJTB090807	7	7	7	7	7	7	7	7	7	7	6	0	7	7	1
BJTB090808	7	7	7	7	7	7	7	7	7	7	6	3	7	7	1
BJTB090853	0	0	0	0	0	0	0	0	0	0	0	3	7	7	1
BJTB090854	0	0	0	0	0	0	0	0	0	0	0	3	7	7	1
BJTB090855	0	0	0	0	0	0	0	0	0	0	0	3	7	7	1
BJTB090856	0	0	0	0	0	0	0	0	0	0	0	3	7	7	1
BJTB090857	5	7	7	7	7	7	7	7	7	7	6	0	7	7	1
BJTB090858	0	0	0	0	0	0	0	0	0	0	0	3	7	7	1
BJTB090859	7	7	7	7	7	7	7	7	7	7	6	0	7	7	1
BJTB090860	0	0	0	0	0	0	0	0	0	0	0	3	7	7	1
BJTB090861	0	0	0	0	0	0	0	0	0	0	0	3	7	7	1
BJTB090862	0	0	0	0	0	0	0	0	0	0	0	3	7	7	1
BJTB090864	7	7	7	7	5	7	6	7	7	7	6	3	7	7	1
BJTB090865	0	0	0	0	0	0	0	0	0	0	0	3	7	7	1
BJTB090866	0	0	0	0	0	0	0	0	0	0	0	3	7	7	1
BJTB090867	0	0	0	0	0	0	0	0	0	0	0	3	7	7	1
BJTB090868	0	0	0	0	0	0	0	0	0	0	0	3	7	7	1
BJTB090869	0	0	0	0	0	0	0	0	0	0	0	3	7	7	1
BJTB090870	0	0	0	0	0	0	0	0	0	0	0	3	7	7	1
BJTB090871	0	0	0	0	0	0	0	0	0	0	0	3	7	7	1
BJTB090872	7	7	7	7	7	7	6	7	7	7	6	3	7	7	1
BJTB090873	7	7	7	7	7	7	6	7	7	7	6	3	7	7	1
BJTB090874	0	0	0	0	0	0	0	0	0	0	0	3	7	7	1
BJTB090875	0	0	0	0	0	0	0	0	0	0	0	3	7	7	1
BJTB090876	0	0	0	0	0	0	0	0	0	0	0	3	7	7	1
BJTB090877	0	0	0	0	0	0	0	0	0	0	0	3	7	7	1
BJTB090878	0	0	0	0	0	0	0	0	0	0	0	3	7	7	1
BJTB090879	0	0	0	0	0	0	0	0	0	0	0	3	6	7	1
BJTB090880	7	7	7	7	5	7	7	7	7	7	6	3	7	7	1
BJTB090882	0	0	0	0	0	0	0	0	0	0	0	3	7	7	1
BJTB090883	0	0	0	0	0	0	0	0	0	0	0	3	7	7	1
BJTB090884	0	0	0	0	0	0	0	0	0	0	0	3	7	7	1
BJTB090885	0	0	0	0	0	0	0	0	0	0	0	3	7	7	1
BJTB090886	4	0	0	0	0	3	7	4	3	6	6	0	7	7	1
BJTB090887	0	0	0	0	0	0	0	0	0	0	0	3	7	7	1
BJTB090888	0	0	0	0	0	0	0	0	0	0	0	3	7	7	1
BJTB090889	0	0	0	0	0	0	0	0	0	0	0	3	7	7	1
BJTB090890	0	0	0	0	0	0	0	0	0	0	0	3	7	7	1
BJTB090891	7	7	7	7	7	7	7	7	7	7	6	0	7	3	1
BJTB090892	0	0	0	0	0	0	0	0	0	0	0	3	7	7	1
BJTB090893	0	0	0	0	0	0	0	0	0	0	0	3	7	7	1
BJTB090894	0	0	0	0	0	0	0	0	0	0	0	3	7	7	1
BJTB090895	0	0	0	0	0	0	0	0	0	0	0	3	7	5	1
BJTB090896	0	0	0	0	0	0	0	0	0	0	0	3	7	7	1
BJTB090897	7	7	7	7	5	7	6	7	7	7	6	3	7	7	1
BJTB090898	0	0	0	0	0	0	0	0	0	0	0	3	7	5	1
BJTB090899	0	0	0	0	0	0	0	0	0	0	0	3	7	5	1
BJTB090900	0	0	0	0	0	0	0	0	0	0	0	3	7	5	1
BJTB090901	0	0	0	0	0	0	0	0	0	0	0	3	7	5	1
BJTB090902	0	0	0	0	0	0	0	0	0	0	0	3	7	5	1
BJTB090903	0	0	0	0	0	0	0	0	0	0	0	3	7	7	1
BJTB090904	0	0	0	0	0	0	0	0	0	0	0	3	7	7	1
BJTB090906	0	0	0	0	0	0	0	0	0	0	0	0	7	7	1
BJTB090907	7	7	7	7	4	0	0	0	7	7	6	0	7	7	1
BJTB090908	0	0	0	0	0	0	0	0	0	0	0	3	7	7	1
BJTB090909	0	0	0	0	0	0	0	0	0	0	0	3	7	7	1
BJTB090910	0	0	0	0	0	0	0	0	0	0	0	3	7	7	1
BJTB090911	0	0	0	0	0	0	0	0	0	0	0	3	7	7	1
BJTB090912	0	0	0	0	0	0	0	0	0	0	0	3	7	7	1
BJTB090913	0	0	0	0	0	0	0	0	0	0	0	3	7	7	1
BJTB090914	0	0	0	0	0	0	0	0	0	0	0	3	7	7	1
BJTB090915	0	0	0	0	0	0	0	0	0	0	0	3	7	7	1
BJTB090916	0	0	0	0	0	0	0	0	0	0	0	3	7	7	1
BJTB090917	0	0	0	0	0	0	0	0	0	0	0	3	7	7	1
BJTB090918	0	0	0	0	0	0	0	0	0	0	0	3	7	3	1
BJTB090919	0	0	0	0	0	0	0	0	0	0	0	3	7	7	1
BJTB090921	0	0	0	0	0	0	0	0	0	0	0	2	7	7	0
BJTB090923	7	7	7	7	7	7	7	7	7	7	6	3	7	7	1
BJTB090924	0	0	0	0	0	0	0	0	0	0	0	3	7	7	1
BJTB090925	0	0	0	0	0	0	0	0	0	0	0	3	7	7	1
BJTB090926	0	0	0	0	0	0	0	0	0	0	0	3	7	7	1
BJTB090927	7	7	7	7	7	7	7	7	7	7	6	0	7	7	1
BJTB090928	0	0	0	0	0	0	0	0	0	0	0	3	7	7	1
BJTB090929	0	0	0	0	0	0	0	0	0	0	0	3	7	7	1
BJTB090930	7	7	7	7	7	7	6	7	7	7	6	3	7	7	1
BJTB090931	7	7	7	7	4	7	6	7	7	7	4	3	7	7	1
BJTB090932	7	7	7	7	4	7	6	7	7	7	4	3	7	7	1
BJTB090933	7	7	7	7	7	7	7	7	7	7	6	0	7	7	1
BJTB090934	0	0	0	0	0	0	0	0	0	0	0	3	7	7	1
BJTB090935	0	0	0	0	0	0	0	0	0	0	0	3	7	7	1
BJTB090937	0	0	0	0	0	0	0	0	0	0	0	3	7	7	1
BJTB090938	0	0	0	0	0	0	0	0	0	0	0	3	7	7	1
BJTB090939	0	0	0	0	0	0	0	0	0	0	0	3	7	7	1
BJTB090940	0	0	0	0	0	0	0	0	0	0	0	3	7	7	1
BJTB090941	0	0	0	0	0	0	0	0	0	0	0	3	7	7	1
BJTB090942	0	0	0	0	0	0	0	0	0	0	0	3	7	7	1
BJTB090943	0	0	0	0	0	0	0	0	0	0	0	3	7	7	1
BJTB090944	0	0	0	0	0	0	0	0	0	0	0	3	7	7	1
BJTB090945	7	7	7	7	7	7	7	7	7	7	6	0	7	7	1
BJTB090946	0	0	0	0	0	0	0	0	0	0	0	3	7	7	1
BJTB090947	0	0	0	0	0	0	0	0	0	0	0	3	7	7	1
BJTB090948	5	7	7	7	7	7	7	7	7	7	6	0	7	3	1
BJTB090949	0	0	0	0	0	0	0	0	0	0	0	3	7	7	1
BJTB090950	7	7	7	7	7	7	7	7	7	7	6	0	7	7	1
BJTB090951	0	0	0	0	0	0	0	0	0	0	0	3	7	7	1
BJTB090952	0	0	0	0	0	0	0	0	0	0	0	3	7	7	1
BJTB090953	0	0	0	0	0	0	0	0	0	0	0	3	7	7	1
BJTB090954	0	0	0	0	0	0	0	0	0	0	0	3	7	7	1
BJTB090955	0	0	0	0	0	0	0	0	0	0	0	3	7	7	1
BJTB090956	0	0	0	0	0	0	0	0	0	0	0	3	7	7	1
BJTB090957	0	0	0	0	0	0	0	0	0	0	0	3	7	7	1
BJTB090958	5	7	7	7	3	7	7	7	7	7	2	0	7	7	1
BJTB090959	0	0	0	0	0	0	0	0	0	0	0	3	7	7	1
BJTB090960	0	0	0	0	0	0	0	0	0	0	0	3	7	7	1
BJTB090962	0	0	0	0	0	0	0	0	0	0	0	3	7	7	1
BJTB090963	0	0	0	0	0	0	0	0	0	0	0	3	7	7	1
BJTB090964	0	0	0	0	0	0	0	0	0	0	0	3	7	7	1
BJTB090965	0	0	0	0	0	0	0	0	0	0	0	3	7	7	1
BJTB090966	0	0	0	0	0	0	0	0	0	0	0	3	7	7	1
BJTB090967	7	7	7	7	7	7	7	7	7	7	6	0	7	3	1
BJTB090968	0	0	0	0	0	0	0	0	0	0	0	3	7	7	1
BJTB090970	0	0	0	0	0	0	0	0	0	0	0	3	7	7	1
BJTB090971	0	0	0	0	0	0	0	0	0	0	0	3	7	7	1
BJTB090972	0	0	0	0	0	0	0	0	0	0	0	3	7	7	1
BJTB090973	5	7	7	7	6	7	7	7	7	7	4	3	7	7	1
BJTB090975	7	7	7	7	7	7	7	7	7	7	6	0	7	1	1
BJTB090976	7	7	7	7	7	7	7	7	7	7	6	0	7	1	1
BJTB090977	0	0	0	0	0	0	0	0	0	0	0	3	7	7	1
BJTB090978	7	7	7	3	4	7	7	7	7	7	6	3	7	7	1
BJTB090979	0	0	0	0	0	0	0	0	0	0	0	3	7	7	1
BJTB090981	0	0	0	0	0	0	0	0	0	0	0	3	7	7	1
BJTB090982	0	0	0	0	0	0	0	0	0	0	0	3	7	7	1
BJTB090983	0	0	0	0	0	0	0	0	0	0	0	3	7	7	1
BJTB090994	0	0	0	0	0	0	0	0	0	0	0	3	7	7	1
BJTB090985	0	0	0	0	0	0	0	0	0	0	0	3	7	7	1
BJTB090986	0	0	0	0	0	0	0	0	0	0	0	3	7	7	1
BJTB090988	5	7	7	3	4	7	7	7	7	7	4	3	7	7	1
BJTB090989	0	0	0	0	0	0	0	0	0	0	0	3	7	7	1
BJTB090990	0	0	0	0	0	0	0	0	0	0	0	3	7	7	1
BJTB090991	0	0	0	0	0	0	0	0	0	0	0	3	7	7	1
BJTB090992	0	0	0	0	0	0	0	0	0	0	0	3	7	7	0
BJTB090993	0	0	0	0	0	0	0	0	0	0	0	3	7	6	0
BJTB090995	0	0	0	0	0	0	0	0	0	0	0	3	7	3	1
BJTB090996	0	0	0	0	0	0	0	0	0	0	0	3	7	7	1
BJTB090997	0	0	0	0	0	0	0	0	0	0	0	3	7	7	1
BJTB090998	0	0	0	0	0	0	0	0	0	0	0	3	7	7	1
BJTB090999	0	0	0	0	0	0	0	0	0	0	0	3	7	7	1
BJTB091000	0	0	0	0	0	0	0	0	0	0	0	3	7	7	1
BJTB091001	0	0	0	0	0	0	0	0	0	0	0	3	7	7	1
BJTB091002	0	0	0	0	0	0	0	0	0	0	0	3	7	7	1
BJTB091004	0	0	0	0	0	0	0	0	0	0	0	3	7	7	1
BJTB091005	0	0	0	0	0	0	0	0	0	0	0	3	7	7	1
BJTB091006	6	7	7	7	3	7	7	7	7	7	6	0	7	7	1
BJTB091007	0	0	0	0	0	0	0	0	0	0	0	3	7	7	1
BJTB091008	0	0	0	0	0	0	0	0	0	0	0	3	7	7	1
BJTB091009	7	7	7	7	7	7	4	0	3	7	6	0	7	6	0
BJTB091010	0	0	0	0	0	0	0	0	0	0	0	3	7	7	1
BJTB091011	0	0	0	0	0	0	0	0	0	0	0	3	7	7	1
BJTB091012	0	0	0	0	0	0	0	0	0	0	0	3	7	7	1
BJTB091013	0	0	0	0	0	0	0	0	0	0	0	3	7	7	1
BJTB091014	0	0	0	0	0	0	0	0	0	0	0	3	7	7	1
BJTB091015	7	7	7	7	7	7	7	7	7	7	6	0	7	7	1
BJTB091016	7	7	3	7	7	7	7	7	7	7	6	0	7	7	1
BJTB091017	0	0	0	0	0	0	0	0	0	0	0	3	7	7	1
BJTB091018	0	0	0	0	0	0	0	0	0	0	0	3	7	7	1
BJTB091019	0	0	0	0	0	0	0	0	0	0	0	0	7	7	1
BJTB091020	0	0	0	0	0	0	0	0	0	0	0	3	7	7	1
BJTB091021	0	0	0	0	0	0	0	0	0	0	0	3	7	7	1
BJTB091022	0	0	0	0	0	0	0	0	0	0	0	3	7	7	1
BJTB091023	0	0	0	0	0	0	0	0	0	0	0	3	7	7	1
BJTB091024	7	7	7	7	7	7	7	7	6	7	6	0	7	3	1
BJTB091025	0	0	0	0	0	0	0	0	0	0	0	3	7	7	1
BJTB091026	0	0	0	0	0	0	0	0	0	0	0	3	4	0	0
BJTB091027	0	0	0	0	0	0	0	0	0	0	0	3	7	7	1
BJTB091028	7	7	7	7	7	7	6	0	7	7	0	0	1	7	1
BJTB091029	0	0	0	0	0	0	0	0	0	0	0	3	7	7	1
BJTB091030	0	0	0	0	0	0	0	0	0	0	0	3	7	7	1
BJTB091032	0	0	0	0	0	0	0	0	0	0	0	3	7	7	1
BJTB091033	0	0	0	0	0	0	0	0	0	0	0	3	7	7	1
BJTB091034	0	0	0	0	0	0	0	0	0	0	0	3	7	7	1
BJTB091035	0	0	0	0	0	0	0	0	0	0	0	3	7	7	1
BJTB091036	0	0	0	0	0	0	0	0	0	0	0	3	7	7	1
BJTB091037	0	0	0	0	0	0	0	0	0	0	0	3	7	7	1
BJTB091038	0	0	0	0	0	0	0	0	0	0	0	3	7	7	1
BJTB091039	7	7	7	7	7	7	7	7	7	7	6	3	7	7	1
BJTB091040	0	0	0	0	0	0	0	0	0	0	0	3	7	7	1
BJTB091041	0	0	0	0	0	0	0	0	0	0	0	3	7	7	1
BJTB091042	0	0	0	0	0	0	0	0	0	0	0	3	7	3	1
BJTB091044	0	0	0	0	0	0	0	0	0	0	0	3	7	7	1
BJTB091045	0	0	0	0	0	0	0	0	0	0	0	3	7	7	1
BJTB091046	0	0	0	0	0	0	0	0	0	0	0	3	7	7	1
BJTB091047	0	0	0	0	0	0	0	0	0	0	0	3	7	7	1
BJTB091049	7	7	7	7	7	7	7	7	7	7	6	3	7	7	1
BJTB091050	0	0	0	0	0	0	0	0	0	0	0	3	7	7	1
BJTB091051	0	0	0	0	0	0	0	0	0	0	0	3	7	7	1
BJTB091053	0	0	0	0	0	0	0	0	0	0	0	3	7	7	1
BJTB091054	0	0	0	0	0	0	0	0	0	0	0	3	7	7	1
BJTB091055	0	0	0	0	0	0	0	0	0	0	0	3	7	7	1
BJTB091056	0	0	0	0	0	0	0	0	0	0	0	3	7	7	1
BJTB091057	0	0	0	0	0	0	0	0	0	0	0	3	7	7	1
BJTB091058	0	0	0	0	0	0	0	0	0	0	0	3	7	7	1
BJTB091059	0	0	0	0	0	0	0	0	0	0	0	3	7	7	1
BJTB091060	0	0	0	0	0	0	0	0	0	0	0	3	7	7	1
BJTB091061	0	0	0	0	0	0	0	0	0	0	0	3	7	7	1
BJTB091062	0	0	0	0	0	0	0	0	0	0	0	3	7	7	1
BJTB091063	0	0	0	0	0	0	0	0	0	0	0	3	7	7	1
BJTB091064	7	7	7	7	7	7	7	7	7	7	6	3	7	7	1
BJTB091066	0	0	0	0	0	0	0	0	0	0	0	3	7	7	1
BJTB091067	0	0	0	0	0	0	0	0	0	0	0	3	7	7	1
BJTB091068	7	7	5	7	7	7	7	7	7	7	6	3	7	7	1
BJTB091069	0	0	0	0	0	0	0	0	0	0	0	3	7	7	1
BJTB091070	0	0	0	0	0	0	0	0	0	0	0	3	7	7	1
BJTB091071	0	0	0	0	0	0	0	0	0	0	0	3	7	7	1
BJTB091072	0	0	0	0	0	0	0	0	0	0	0	3	7	7	1
BJTB091074	0	0	0	0	0	0	0	0	0	0	0	3	7	7	1
BJTB091075	0	0	0	0	0	0	0	0	0	0	0	3	7	7	1
BJTB091076	0	0	0	0	0	0	0	0	0	0	0	3	7	7	1
BJTB091077	0	0	0	0	0	0	0	0	0	0	0	3	7	7	1
BJTB091078	0	0	0	0	0	0	0	0	0	0	0	3	7	7	1
BJTB091079	0	0	0	0	0	0	0	0	0	0	0	3	7	7	1
BJTB091080	0	0	0	0	0	0	0	0	0	0	0	3	7	7	1
BJTB091081	7	7	7	7	7	7	7	7	7	7	6	3	7	7	1
BJTB091082	0	0	0	0	0	0	0	0	0	0	0	3	7	7	1
BJTB091083	0	0	0	0	0	0	0	0	0	0	0	3	7	7	1
BJTB091084	0	0	0	0	0	0	0	0	0	0	0	3	7	7	1
BJTB091085	0	0	0	0	0	0	0	0	0	0	0	3	7	7	1
BJTB091086	7	7	7	7	7	7	7	7	7	7	6	0	7	3	1
BJTB091087	7	7	7	7	1	7	7	7	7	7	6	0	7	7	1
BJTB091088	0	0	0	0	0	0	0	0	0	0	0	3	7	3	1
BJTB091089	0	0	0	0	0	0	0	0	0	0	0	3	7	7	1
BJTB091090	0	0	0	0	0	0	0	0	0	0	0	3	7	7	1
BJTB091091	0	0	0	0	0	0	0	0	0	0	0	3	7	7	1
BJTB091092	0	0	0	0	0	0	0	0	0	0	0	3	7	7	1
BJTB091093	0	0	0	0	0	0	0	0	0	0	0	3	7	7	1
BJTB091094	0	0	0	0	0	0	0	0	0	0	0	3	7	7	1
BJTB091095	7	7	7	7	7	7	7	7	7	7	6	0	7	3	1
BJTB091096	0	0	0	0	0	0	0	0	0	0	0	3	7	7	1
BJTB091097	0	0	0	0	0	0	0	0	0	0	0	3	7	7	1
BJTB091098	0	0	0	0	0	0	0	0	0	0	0	3	7	7	1
BJTB091099	7	7	7	7	7	7	7	7	7	6	6	0	7	6	1
BJTB091100	0	0	0	0	0	0	0	0	0	0	0	3	7	7	1
BJTB091101	0	0	0	0	0	0	0	0	0	0	0	3	7	7	1
BJTB091102	0	0	0	0	0	0	0	0	0	0	0	3	7	7	1
BJTB091103	0	0	0	0	0	0	0	0	0	0	0	3	7	7	1
BJTB091104	0	0	0	0	0	0	0	0	0	0	0	3	7	7	1
BJTB091105	0	0	0	0	0	0	0	0	0	0	0	3	7	7	1
BJTB091106	0	0	0	0	0	0	0	0	0	0	0	3	7	7	1
BJTB091107	0	0	0	0	0	0	0	0	0	0	0	3	7	7	1
BJTB091108	7	7	7	7	7	7	7	7	7	7	7	7	7	7	1
BJTB091109	7	7	7	7	7	7	7	7	7	7	6	0	7	7	1
BJTB091110	0	0	0	0	0	0	0	0	0	0	0	3	7	7	1
BJTB091111	0	0	0	0	0	0	0	0	0	0	0	3	7	7	1
BJTB091112	0	0	0	0	0	0	0	0	0	0	0	3	7	7	1
BJTB091113	0	0	0	0	0	0	0	0	0	0	0	3	7	7	1
BJTB091114	0	0	0	0	0	0	0	0	0	0	0	3	7	7	1
BJTB091115	0	0	0	0	0	0	0	0	0	0	0	3	7	7	1
BJTB091116	0	0	0	0	0	0	0	0	0	0	0	3	7	7	1
BJTB091117	0	0	0	0	0	0	0	0	0	0	0	3	7	7	1
BJTB091118	7	5	7	1	2	7	7	7	7	7	6	3	7	7	1
BJTB091119	0	0	0	0	0	0	0	0	0	0	0	3	6	7	1
BJTB091120	0	0	0	0	0	0	0	0	0	0	0	3	7	7	1
BJTB091121	7	7	7	7	7	7	7	6	0	7	6	0	7	3	1
BJTB091122	0	0	0	0	0	0	0	0	0	0	0	3	7	7	1
BJTB091123	0	0	0	0	0	0	0	0	0	0	0	3	7	7	1
BJTB091124	0	0	0	0	0	0	0	0	0	0	0	3	7	7	1
BJTB091125	0	0	0	0	0	0	0	0	0	0	0	3	7	7	1
BJTB091126	0	0	0	0	0	0	0	0	0	0	0	3	7	7	1
BJTB091127	0	0	0	0	0	0	0	0	0	0	0	3	7	7	1
BJTB091128	0	0	0	0	0	0	0	0	0	0	0	3	7	7	1
BJTB091129	0	0	0	0	0	0	0	0	0	0	0	3	7	7	1
BJTB091130	0	0	0	0	0	0	0	0	0	0	0	3	7	7	1
BJTB091131	0	0	0	0	0	0	0	0	0	0	0	3	7	7	1
BJTB091132	0	0	0	0	0	0	0	0	0	0	0	3	7	7	1
BJTB091133	0	0	0	0	0	0	0	0	0	0	0	3	7	7	1
BJTB091134	0	0	0	0	0	0	0	0	0	0	0	3	7	7	1
BJTB091135	0	0	0	0	0	0	0	0	0	0	0	3	7	7	1
BJTB091136	0	0	0	0	0	0	0	0	0	0	0	3	7	7	1
BJTB091137	0	0	0	0	0	0	0	0	0	0	0	3	7	7	1
BJTB091138	0	0	0	0	0	0	0	0	0	0	0	3	7	7	1
BJTB091139	0	0	0	0	0	0	0	0	0	0	0	3	7	7	1
BJTB091140	0	0	0	0	0	0	0	0	0	0	0	3	7	7	1
BJTB091141	0	0	0	0	0	0	0	0	0	0	0	3	7	7	1
BJTB091142	0	0	0	0	0	0	0	0	0	0	0	3	7	7	1
BJTB091143	0	0	0	0	0	0	0	0	0	0	0	3	7	7	1
BJTB091144	0	0	0	0	0	0	0	0	0	0	0	3	7	7	1
BJTB091145	0	0	0	0	0	0	0	0	0	0	0	3	7	7	1
BJTB091147	7	7	7	7	7	7	7	7	7	7	6	0	7	3	1
BJTB091148	7	7	7	7	1	7	7	7	7	7	6	0	7	7	1
BJTB091149	0	0	0	0	0	0	0	0	0	0	0	3	7	3	1
BJTB091150	0	0	0	0	0	0	0	0	0	0	0	3	7	7	1
BJTB091151	0	0	0	0	0	0	0	0	0	0	0	3	7	7	1
BJTB091152	0	0	0	0	0	0	0	0	0	0	0	3	7	7	1
BJTB091153	0	0	0	0	0	0	0	0	0	0	0	3	7	7	1
BJTB091154	0	0	0	0	0	0	0	0	0	0	0	3	7	7	1
BJTB091155	0	0	0	0	0	0	0	0	0	0	0	3	7	7	1
BJTB091156	7	7	7	7	7	7	7	7	7	7	6	0	7	3	1
BJTB091157	0	0	0	0	0	0	0	0	0	0	0	3	7	7	1
BJTB091158	0	0	0	0	0	0	0	0	0	0	0	3	7	7	1
BJTB091159	0	0	0	0	0	0	0	0	0	0	0	3	7	7	1
BJTB091160	7	7	7	7	7	7	7	7	7	6	6	0	7	6	1
BJTB091161	0	0	0	0	0	0	0	0	0	0	0	3	7	7	1
BJTB091162	0	0	0	0	0	0	0	0	0	0	0	3	7	7	1
BJTB091163	0	0	0	0	0	0	0	0	0	0	0	3	7	7	1
BJTB091164	0	0	0	0	0	0	0	0	0	0	0	3	7	7	1
BJTB091165	0	0	0	0	0	0	0	0	0	0	0	3	7	7	1
BJTB091166	0	0	0	0	0	0	0	0	0	0	0	3	7	7	1
BJTB091167	0	0	0	0	0	0	0	0	0	0	0	3	7	7	1
BJTB091172	0	0	0	0	0	0	0	0	0	0	0	3	7	7	1
BJTB091173	0	0	0	0	0	0	0	0	0	0	0	3	7	7	1
BJTB091174	0	0	0	0	0	0	0	0	0	0	0	3	7	7	1
BJTB091175	0	0	0	0	0	0	0	0	0	0	0	3	7	7	1
BJTB091176	0	0	0	0	0	0	0	0	0	0	0	0	7	7	1
BJTB091177	0	0	0	0	0	0	0	0	0	0	0	3	7	7	1
BJTB091178	7	7	7	7	7	7	7	7	7	7	6	0	7	3	1
BJTB091179	0	0	0	0	0	0	0	0	0	0	0	3	7	7	1
BJTB091181	0	0	0	0	0	0	0	0	0	0	0	3	7	7	1
BJTB091182	0	0	0	0	0	0	0	0	0	0	0	3	7	7	1
BJTB091183	0	0	0	0	0	0	0	0	0	0	0	3	7	7	1
BJTB091184	0	0	0	0	0	0	0	0	0	0	0	3	7	7	1
BJTB091185	0	0	0	0	0	0	0	0	0	0	0	0	7	7	1
BJTB091186	0	0	0	0	0	0	0	0	0	0	0	3	7	7	1
BJTB091187	0	0	0	0	0	0	0	0	0	0	0	3	7	7	1
BJTB091188	0	0	0	0	0	0	0	0	0	0	0	3	7	7	1
BJTB091189	5	7	7	7	7	7	7	7	7	4	2	0	7	7	1
BJTB091190	0	0	0	0	0	0	0	0	0	0	0	3	7	7	1
BJTB091191	0	0	0	0	0	0	0	0	0	0	0	3	7	3	1
BJTB091192	0	0	0	0	0	0	0	0	0	0	0	3	7	7	1
BJTB091193	0	0	0	0	0	0	0	0	0	0	0	3	7	7	1
BJTB091194	0	0	0	0	0	0	0	0	0	0	0	3	7	7	1
BJTB091195	0	0	0	0	0	0	0	0	0	0	0	3	7	7	1
BJTB091197	0	0	0	0	0	0	0	0	0	0	0	3	7	7	1
BJTB091198	7	5	7	3	2	7	7	7	7	5	4	3	7	7	1
BJTB091199	0	0	0	0	0	0	0	0	0	0	0	3	7	7	1
BJTB091200	5	7	7	7	7	7	7	7	7	7	6	0	7	3	1
BJTB091201	0	0	0	0	0	0	0	0	0	0	0	3	7	7	1
BJTB091202	0	0	0	0	0	0	0	0	0	0	0	3	7	7	1
BJTB091203	0	0	0	0	0	0	0	0	0	0	0	3	7	7	1
BJTB091204	0	0	0	0	0	0	0	0	0	0	0	3	7	7	1
BJTB091205	0	0	0	0	0	0	0	0	0	0	0	3	7	7	1
BJTB091207	7	7	7	7	7	7	7	7	1	5	6	0	7	7	1
BJTB091208	7	5	7	3	3	7	7	7	7	5	4	3	7	7	1
BJTB091209	5	5	7	7	2	7	7	7	7	5	4	3	7	7	1
BJTB091210	0	0	0	0	0	0	0	0	0	0	0	3	7	7	1
BJTB091211	0	0	0	0	0	0	0	0	0	0	0	3	7	7	1
BJTB091212	0	0	0	0	0	0	0	0	0	0	0	3	7	7	1
BJTB091213	0	0	0	0	0	0	0	0	0	0	0	2	7	7	1
BJTB091214	0	0	0	0	0	0	0	0	0	0	0	3	7	7	1
BJTB091215	0	0	0	0	0	0	0	0	0	0	0	3	7	7	1
BJTB091216	0	0	0	0	0	0	0	0	0	0	0	3	7	7	1
BJTB091217	0	0	0	0	0	0	0	0	0	0	0	3	7	7	1
BJTB091218	0	0	0	0	0	0	0	0	0	0	0	3	7	7	1
BJTB091219	0	0	0	0	0	0	0	0	0	0	0	3	7	7	1
BJTB091220	7	7	7	7	7	7	7	7	7	6	6	0	7	7	1
BJTB091221	0	0	0	0	0	0	0	0	0	0	0	3	7	7	1
BJTB091222	0	0	0	0	0	0	0	0	0	0	0	3	7	7	1
BJTB091224	0	0	0	0	0	0	0	0	0	0	0	3	7	7	1
BJTB091225	0	0	0	0	0	0	0	0	0	0	0	3	7	7	1
BJTB091226	0	0	0	0	0	0	0	0	0	0	0	3	7	7	1
BJTB091227	0	0	0	0	0	0	0	0	0	0	0	3	7	7	1
BJTB091229	0	0	0	0	0	0	0	0	0	0	0	3	7	7	1
BJTB091230	0	0	0	0	0	0	0	0	0	0	0	3	7	7	1
BJTB091231	0	0	0	0	0	0	0	0	0	0	0	3	7	7	1
BJTB091232	0	0	0	0	0	0	0	0	0	0	0	3	7	7	1
BJTB091233	0	0	0	0	0	0	0	0	0	0	0	3	7	7	1
BJTB091234	0	0	0	0	0	0	0	0	0	0	0	3	7	7	1
BJTB091235	0	0	0	0	0	0	0	0	0	0	0	3	7	7	1
BJTB091236	0	0	0	0	0	0	0	0	0	0	0	3	1	7	1
BJTB091237	7	7	7	7	6	7	7	7	7	7	6	3	7	7	1
BJTB091238	0	0	0	0	0	0	0	0	0	0	0	3	7	7	1
BJTB091239	0	0	0	0	0	0	0	0	0	0	0	3	7	7	1
BJTB091240	0	0	0	0	0	0	0	0	0	0	0	3	7	7	1
BJTB091241	0	0	0	0	0	0	0	0	0	0	0	3	7	7	1
BJTB091242	0	0	0	0	0	0	0	0	0	0	0	3	7	7	1
BJTB091243	7	7	7	7	6	1	7	7	7	7	6	3	7	7	1
BJTB091244	0	0	0	0	0	0	0	0	0	0	0	3	7	7	1
BJTB091248	0	0	0	0	0	0	0	0	0	0	0	3	7	7	1
BJTB091249	0	0	0	0	0	0	0	0	0	0	0	3	6	1	1
BJTB091250	0	0	0	0	0	0	0	0	0	0	0	3	7	7	1
BJTB091251	7	7	7	7	7	7	7	7	7	7	6	0	0	0	0
BJTB091252	0	0	0	0	0	0	0	0	0	0	0	3	5	7	1
BJTB091261	7	7	7	7	7	7	7	7	7	7	6	3	7	7	1
BJTB091262	0	0	0	0	0	0	0	0	0	0	0	3	7	7	1
BJTB091263	0	0	0	0	0	0	0	0	0	0	0	3	7	7	1
BJTB091264	0	0	0	0	0	0	0	0	0	0	0	3	7	7	1
BJTB091265	0	0	0	0	0	0	0	0	0	0	0	3	7	7	1
BJTB091266	0	0	0	0	0	0	0	0	0	0	0	3	7	7	1
BJTB091267	0	0	0	0	0	0	0	0	0	0	0	3	7	7	1
BJTB091268	0	0	0	0	0	0	0	0	0	0	0	3	7	7	1
BJTB091269	0	0	0	0	0	0	0	0	0	0	0	3	7	7	1
BJTB091270	7	7	7	7	7	7	7	7	7	7	7	7	7	7	1
BJTB091271	0	0	0	0	0	0	0	0	0	0	0	3	7	7	1
BJTB091272	7	7	7	7	7	7	6	7	7	7	6	0	7	3	1
BJTB091273	0	0	0	0	0	0	0	0	0	0	0	3	7	7	1
BJTB091274	5	7	7	6	7	7	7	7	6	7	6	0	7	7	1
BJTB091275	0	0	0	0	0	0	0	0	0	0	0	3	7	7	1
BJTB091276	0	0	0	0	0	0	0	0	0	0	0	3	7	3	1
BJTB091277	0	0	0	0	0	0	0	0	0	0	0	3	7	7	1
BJTB091278	0	0	0	0	0	0	0	0	0	0	0	3	7	7	1
BJTB091279	7	7	7	7	7	7	7	7	7	7	6	3	7	7	1
BJTB091280	0	0	0	0	0	0	0	0	0	0	0	3	7	1	1
BJTB091281	0	0	0	0	0	0	0	0	0	0	0	3	7	7	1
BJTB091282	0	0	0	0	0	0	0	0	0	0	0	3	7	7	1
BJTB091283	0	0	0	0	0	0	0	0	0	0	0	3	7	7	1
BJTB091284	0	0	0	0	0	0	0	0	0	0	0	3	7	7	1
BJTB091285	0	0	0	0	0	0	0	0	0	0	0	3	7	7	1
BJTB091286	0	0	0	0	0	0	0	0	0	0	0	3	7	7	1
BJTB091287	0	0	0	0	0	0	0	0	0	0	0	3	7	7	1
BJTB091288	0	0	0	0	0	0	0	0	0	0	0	3	7	7	1
BJTB091289	0	0	0	0	0	0	0	0	0	0	0	3	7	7	1
BJTB091290	0	0	0	0	0	0	0	0	0	0	0	3	7	7	1
BJTB091291	0	0	0	0	0	0	0	0	0	0	0	3	7	7	1
BJTB091292	7	7	7	7	7	7	7	7	7	7	6	0	7	7	1
BJTB091293	0	0	0	0	0	0	0	0	0	0	0	3	7	7	1
BJTB091295	0	0	0	0	0	0	0	0	0	0	0	3	7	7	1
BJTB091296	0	0	0	0	0	0	0	0	0	0	0	3	7	7	1
BJTB091297	0	0	0	0	0	0	0	0	0	0	0	3	7	7	1
BJTB091298	0	0	0	0	0	0	0	0	0	0	0	3	7	7	1
BJTB091299	7	7	7	7	7	7	7	7	7	7	7	7	7	7	1
BJTB091300	0	0	0	0	0	0	0	0	0	0	0	3	7	7	1
BJTB091301	0	0	0	0	0	0	0	0	0	0	0	3	7	7	1
BJTB091302	7	7	7	7	6	7	6	7	7	7	6	3	7	7	1
BJTB091303	0	0	0	0	0	0	0	0	0	0	0	3	7	7	1
BJTB091304	0	0	0	0	0	0	0	0	0	0	0	3	7	7	1
BJTB091305	7	7	7	7	7	7	7	7	7	7	6	3	7	7	1
BJTB091306	0	0	0	0	0	0	0	0	0	0	0	3	7	7	1
BJTB091308	0	0	0	0	0	0	0	0	0	0	0	3	7	7	1
BJTB091311	0	0	0	0	0	0	0	0	0	0	0	3	7	7	1
BJTB091313	0	0	0	0	0	0	0	0	0	0	0	3	7	7	1
BJTB091316	0	0	0	0	0	0	0	0	0	0	0	3	7	7	1
BJTB091317	0	0	0	0	0	0	0	0	0	0	0	3	7	7	1
BJTB091318	0	0	0	0	0	0	0	0	0	0	0	3	7	7	1
BJTB091319	0	0	0	0	0	0	0	0	0	0	0	3	7	7	1
BJTB091320	0	0	0	0	0	0	0	0	0	0	0	3	7	7	1
BJTB091321	0	0	0	0	0	0	0	0	0	0	0	3	7	7	1
BJTB091322	7	7	7	7	6	7	7	7	7	7	6	3	7	7	1
BJTB091323	0	0	0	0	0	0	0	0	0	0	0	3	7	7	1
BJTB091324	0	0	0	0	0	0	0	0	0	0	0	3	7	7	1
BJTB091325	0	0	0	0	0	0	0	0	0	0	0	3	7	7	1
BJTB091326	0	0	0	0	0	0	0	0	0	0	0	3	7	7	1
BJTB091327	0	0	0	0	0	0	0	0	0	0	0	3	7	7	1
BJTB091328	0	0	0	0	0	0	0	0	0	0	0	3	7	7	1
BJTB091329	0	0	0	0	0	0	0	0	0	0	0	3	7	7	1
BJTB091330	0	0	0	0	0	0	0	0	0	0	0	3	7	7	1
BJTB091331	0	0	0	0	0	0	0	0	0	0	0	3	7	7	1
BJTB091332	0	0	0	0	0	0	0	0	0	0	0	3	7	7	1
BJTB091333	0	0	0	0	0	0	0	0	0	0	0	3	7	7	1
BJTB091334	0	0	0	0	0	0	0	0	0	0	0	3	7	7	1
BJTB091335	0	0	0	0	0	0	0	0	0	0	0	3	7	7	1
BJTB091336	0	0	0	0	0	0	0	0	0	0	0	3	7	7	1
BJTB091337	0	0	0	0	0	0	0	0	0	0	0	3	7	7	1
BJTB091338	0	0	0	0	0	0	0	0	0	0	0	3	7	7	1
BJTB091339	0	0	0	0	0	0	0	0	0	0	0	3	7	7	1
BJTB091341	0	0	0	0	0	0	0	0	0	0	0	3	7	7	1
BJTB091342	0	0	0	0	0	0	0	0	0	0	0	3	7	7	1
BJTB091343	0	0	0	0	0	0	0	0	0	0	0	3	7	7	1
BJTB091344	7	7	7	7	7	7	7	7	7	7	6	0	7	3	1
BJTB091345	0	0	0	0	0	0	0	0	0	0	0	3	7	7	1
BJTB091346	7	7	7	7	7	7	7	7	7	7	6	0	7	7	1
BJTB091347	7	7	7	7	5	7	7	7	7	7	6	3	7	7	1
BJTB091348	7	7	5	7	7	7	7	7	7	7	6	0	7	7	1
BJTB091349	0	0	0	0	0	0	0	0	0	0	0	3	7	7	1
BJTB091350	0	0	0	0	0	0	0	0	0	0	0	3	7	3	1
BJTB091351	0	0	0	0	0	0	0	0	0	0	0	3	7	7	1
BJTB091352	0	0	0	0	0	0	0	0	0	0	0	3	7	7	1
BJTB091355	7	7	7	7	7	7	7	7	7	7	7	7	7	7	1
BJTB091356	0	0	0	0	0	0	0	0	0	0	0	3	7	7	1
BJTB091358	0	0	0	0	0	0	0	0	0	0	0	3	7	7	1
BJTB091359	0	0	0	0	0	0	0	0	0	0	0	3	7	7	1
BJTB091360	0	0	0	0	0	0	0	0	0	0	0	3	7	7	1
BJTB091361	0	0	0	0	0	0	0	0	0	0	0	3	7	7	1
BJTB091362	0	0	0	0	0	0	0	0	0	0	0	3	7	7	1
BJTB091363	0	0	0	0	0	0	0	0	0	0	0	3	7	7	1
BJTB091364	0	0	0	0	0	0	0	0	0	0	0	3	7	7	1
BJTB091365	7	7	7	7	7	7	7	7	7	7	6	0	7	3	1
BJTB091366	0	0	0	0	0	0	0	0	0	0	0	3	7	7	1
BJTB091367	0	0	0	0	0	0	0	0	0	0	0	3	7	7	1
BJTB091368	0	0	0	0	0	0	0	0	0	0	0	3	7	7	1
BJTB091369	0	0	0	0	0	0	0	0	0	0	0	3	7	6	1
BJTB091370	0	0	0	0	0	0	0	0	0	0	0	3	7	7	1
BJTB091371	0	0	0	0	0	0	0	0	0	0	0	3	7	7	1
BJTB091372	7	7	7	7	7	7	7	7	7	7	6	0	7	7	1
BJTB091373	0	0	0	0	0	0	0	0	0	0	0	3	7	7	1
BJTB091374	0	0	0	0	0	0	0	0	0	0	0	3	7	7	1
BJTB091375	0	0	0	0	0	0	0	0	0	0	0	0	7	7	1
BJTB091376	0	0	0	0	0	0	0	0	0	0	0	3	7	7	1
BJTB091377	0	0	0	0	0	0	0	0	0	0	0	3	7	7	1
BJTB091378	0	0	0	0	0	0	0	0	0	0	0	3	7	7	1
BJTB091379	0	0	0	0	0	0	0	0	0	0	0	3	7	7	1
BJTB091380	7	7	7	7	7	7	7	7	5	7	6	0	7	3	1
BJTB091381	0	0	0	0	0	0	0	0	0	0	0	3	7	7	1
BJTB091382	0	0	0	0	0	0	0	0	0	0	0	3	7	7	1
BJTB091383	0	0	0	0	0	0	0	0	0	0	0	3	7	7	1
BJTB091385	0	0	0	0	0	0	0	0	0	0	0	3	7	7	1
BJTB091386	0	0	0	0	0	0	0	0	0	0	0	0	7	7	1
BJTB091387	7	0	3	7	7	7	7	7	7	7	6	0	7	0	0
BJTB091388	7	7	7	7	7	7	7	7	7	7	6	0	7	7	1
BJTB091389	0	0	0	0	0	0	0	0	0	0	0	0	7	7	1
BJTB091390	0	0	0	0	0	0	0	0	0	0	0	3	7	7	1
BJTB091391	0	0	0	0	0	0	0	0	0	0	0	3	7	7	1
BJTB091392	0	0	0	0	0	0	0	0	0	0	0	3	7	7	1
BJTB091393	0	0	0	0	0	0	0	0	0	0	0	3	7	7	1
BJTB091394	0	0	0	0	0	0	0	0	0	0	0	3	7	7	1
BJTB091395	7	7	7	7	7	7	7	7	7	7	6	0	7	3	1
BJTB091396	0	0	0	0	0	0	0	0	0	0	0	3	7	7	1
BJTB091398	0	0	0	0	0	0	0	0	0	0	0	3	7	7	1
BJTB091399	7	0	3	7	7	7	7	4	0	0	0	0	7	7	1
BJTB091401	0	0	0	0	0	0	0	0	0	0	0	3	7	7	1
BJTB091402	0	0	0	0	0	0	0	0	0	0	0	3	7	7	1
BJTB091403	0	0	0	0	0	0	0	0	0	0	0	3	7	7	1
BJTB091404	0	0	0	0	0	0	0	0	0	0	0	3	7	7	1
BJTB091405	0	0	0	0	0	0	0	0	0	0	0	3	7	7	1
BJTB091406	7	7	7	7	7	7	6	7	7	7	6	0	7	7	1
BJTB091407	7	7	5	7	7	7	7	7	7	7	6	0	7	7	1
BJTB091408	7	7	7	7	7	7	7	7	7	7	6	3	7	7	1
BJTB091409	0	0	0	0	0	0	0	0	0	0	0	3	7	7	1
BJTB091410	0	0	0	0	0	0	0	0	0	0	0	3	7	7	1
BJTB091411	0	0	0	0	0	0	0	0	0	0	0	3	6	1	1
BJTB091412	7	7	7	3	7	7	7	7	7	7	6	0	7	7	1
BJTB091413	5	7	7	7	7	7	3	7	7	7	6	0	7	7	1
BJTB091414	7	7	7	7	7	7	7	7	7	7	6	3	7	7	1
BJTB091415	7	7	7	7	7	7	7	7	7	7	6	3	7	7	1
BJTB091416	7	7	7	7	7	7	7	7	7	7	6	3	7	7	1
BJTB091418	0	0	0	0	0	0	0	0	0	0	0	3	7	7	1
BJTB091420	0	0	0	0	0	0	0	0	0	0	0	3	7	7	1
BJTB091423	0	0	0	0	0	0	0	0	0	0	0	3	7	7	1
BJTB091426	0	0	0	0	0	0	0	0	0	0	0	3	7	7	1
BJTB091427	6	7	6	7	7	3	7	7	7	7	7	7	6	0	0
BJTB091428	0	0	0	0	0	0	0	0	0	0	0	3	7	7	1
BJTB091429	0	0	0	0	0	0	0	0	0	0	0	3	7	7	1
BJTB091430	7	7	7	7	7	7	7	7	7	7	6	0	7	3	1
BJTB091431	0	0	0	0	0	0	0	0	0	0	0	3	7	7	1
BJTB091432	0	0	0	0	0	0	0	0	0	0	0	3	7	7	1
BJTB091433	0	0	0	0	0	0	0	0	0	0	0	0	7	7	1
BJTB091434	0	0	0	0	0	0	0	0	0	0	0	3	7	3	1
BJTB091435	0	0	0	0	0	0	0	0	0	0	0	3	7	7	1
BJTB091436	7	7	7	7	7	7	7	7	7	7	6	3	7	7	1
BJTB091437	0	0	0	0	0	0	0	0	0	0	0	3	7	7	1
BJTB091438	0	0	0	0	0	0	0	0	0	0	0	3	7	7	1
BJTB091439	0	0	0	0	0	0	0	0	0	0	0	3	7	7	1
BJTB091440	7	7	7	7	7	7	7	6	4	7	6	0	7	7	1
BJTB091443	0	0	0	0	0	0	0	0	0	0	0	3	7	7	1
BJTB091444	0	0	0	0	0	0	0	0	0	0	0	3	7	7	1
BJTB091445	0	0	0	0	0	0	0	0	0	0	0	3	7	7	1
BJTB091446	0	0	0	0	0	0	0	0	0	0	0	3	7	7	1
BJTB091447	0	0	0	0	0	0	0	0	0	0	0	3	7	7	1
BJTB091448	0	0	0	0	0	0	0	0	0	0	0	3	7	7	1
BJTB091449	0	0	0	0	0	0	0	0	0	0	0	3	7	7	1
BJTB091450	7	7	7	7	3	4	0	1	7	7	6	3	7	7	1
BJTB091451	0	0	0	0	0	0	0	0	0	0	0	3	7	7	1
BJTB091452	0	0	0	0	0	0	0	0	0	0	0	3	7	7	1
BJTB091453	0	0	0	0	0	0	0	0	0	0	0	3	7	7	1
BJTB091454	0	0	0	0	0	0	0	0	0	0	0	3	7	7	1
BJTB091455	0	0	0	0	0	0	0	0	0	0	0	3	7	7	1
BJTB091456	0	0	0	0	0	0	0	0	0	0	0	3	7	7	1
BJTB091457	0	0	0	0	0	0	0	0	0	0	0	3	7	7	1
BJTB091458	7	7	7	7	7	7	7	7	7	7	6	0	7	7	1
BJTB091459	0	0	0	0	0	0	0	0	0	0	0	3	7	7	1
BJTB091460	0	0	0	0	0	0	0	0	0	0	0	3	7	7	1
BJTB091461	0	0	0	0	0	0	0	0	0	0	0	3	7	7	1
BJTB091462	5	7	7	7	7	6	0	0	0	7	6	0	7	3	1
BJTB091463	0	0	0	0	0	0	0	0	0	0	0	3	7	7	1
BJTB091464	0	0	0	0	0	0	0	0	0	0	0	3	7	7	1
BJTB091465	0	0	0	0	0	0	0	0	0	0	0	3	7	7	1
BJTB091466	0	0	0	0	0	0	0	0	0	0	0	3	7	7	1
BJTB091467	0	0	0	0	0	0	0	0	0	0	0	3	7	7	1
BJTB091468	0	0	0	0	0	0	0	0	0	0	0	3	7	7	1
BJTB091471	7	7	7	7	7	7	7	7	7	7	2	0	7	7	1
BJTB091473	0	0	0	0	0	0	0	0	0	0	0	3	7	7	1
BJTB091474	0	0	0	0	0	0	0	0	0	0	0	3	7	7	1
BJTB091475	0	0	0	0	0	0	0	0	0	0	0	3	7	7	1
BJTB091476	0	0	0	0	0	0	0	0	0	0	0	3	7	7	1
BJTB091477	0	0	0	0	0	0	0	0	0	0	0	3	7	7	1
BJTB091478	0	0	0	0	0	0	0	0	0	0	0	3	7	7	1
BJTB091479	7	7	7	7	7	7	7	7	7	7	7	7	7	7	1
BJTB091480	0	0	0	0	0	0	0	0	0	0	0	3	7	7	1
BJTB091481	0	0	0	0	0	0	0	0	0	0	0	3	7	7	1
BJTB091483	0	0	0	0	0	0	0	0	0	0	0	3	7	7	1
BJTB091484	0	0	0	0	0	0	0	0	0	0	0	3	7	7	1
BJTB091485	0	0	0	0	0	0	0	0	0	0	0	3	7	3	1
BJTB091486	0	0	0	0	0	0	0	0	0	0	0	3	7	7	1
BJTB091487	7	7	7	7	7	7	7	7	7	7	6	0	7	7	1
BJTB091488	0	0	0	0	0	0	0	0	0	0	0	3	7	7	1
BJTB091489	0	0	0	0	0	0	0	0	0	0	0	3	7	7	1
BJTB091490	0	0	0	0	0	0	0	0	0	0	0	3	7	7	1
BJTB091491	0	0	0	0	0	0	0	0	0	0	0	3	7	7	1
BJTB091492	0	0	0	0	0	0	0	0	0	0	0	3	7	7	1
BJTB091493	0	0	0	0	0	0	0	0	0	0	0	3	7	7	1
BJTB091494	0	0	0	0	0	0	0	0	0	0	0	3	7	7	1
BJTB091495	0	0	0	0	0	0	0	0	0	0	0	3	7	7	1
BJTB091496	0	0	0	0	0	0	0	0	0	0	0	3	7	7	1
BJTB091497	0	0	0	0	0	0	0	0	0	0	0	3	7	7	1
BJTB091498	0	0	0	0	0	0	0	0	0	0	0	3	7	7	1
BJTB091499	0	0	0	0	0	0	0	0	0	0	0	3	7	7	1
BJTB091500	0	0	0	0	0	0	0	0	0	0	0	3	7	7	1
BJTB091501	7	7	7	7	7	7	7	7	7	7	4	0	7	3	1
BJTB091502	0	0	0	0	0	0	0	0	0	0	0	3	7	7	1
BJTB091503	0	0	0	0	0	0	0	0	0	0	0	3	7	3	1
BJTB091504	0	0	0	0	0	0	0	0	0	0	0	3	7	7	1
BJTB091505	0	0	0	0	0	0	0	0	0	0	0	3	7	7	1
BJTB091506	0	0	0	0	0	0	0	0	0	0	0	3	7	7	1
BJTB091507	7	7	7	7	7	7	7	4	7	7	6	0	7	7	1
BJTB091508	0	0	0	0	0	0	0	0	0	0	0	3	7	7	1
BJTB091510	0	0	0	0	0	0	0	0	0	0	0	3	7	7	1
BJTB091511	0	0	0	0	0	0	0	0	0	0	0	3	7	7	1
BJTB091512	0	0	0	0	0	0	0	0	0	0	0	3	7	7	1
BJTB091513	0	0	0	0	0	0	0	0	0	0	0	3	7	7	1
BJTB091514	7	7	7	7	7	7	7	7	7	7	6	3	7	7	1
BJTB091515	0	0	0	0	0	0	0	0	0	0	0	3	7	7	1
BJTB091516	7	7	7	7	7	7	7	7	7	7	6	3	7	7	1
BJTB091517	0	0	0	0	0	0	0	0	0	0	0	3	7	7	1
BJTB091518	0	0	0	0	0	0	0	0	0	0	0	3	7	7	1
BJTB091519	0	0	0	0	0	0	0	0	0	0	0	3	7	7	1
BJTB091520	0	0	0	0	0	0	0	0	0	0	0	3	7	7	1
BJTB091521	0	0	0	0	0	0	0	0	0	0	0	3	7	7	1
BJTB091523	0	0	0	0	0	0	0	0	0	0	0	3	7	7	1
BJTB091524	0	0	0	0	0	0	0	0	0	0	0	3	7	7	1
BJTB091525	0	0	0	0	0	0	0	0	0	0	0	3	7	7	1
BJTB091526	0	0	0	0	0	0	0	0	0	0	0	3	7	7	1
BJTB091527	0	0	0	0	0	0	0	0	0	0	0	3	7	7	1
BJTB091528	0	0	0	0	0	0	0	0	0	0	0	3	7	7	1
BJTB091529	7	7	7	7	7	7	7	7	7	7	6	0	7	7	1
BJTB091530	0	0	0	0	0	0	0	0	0	0	0	3	7	7	1
BJTB091531	0	0	0	0	0	0	0	0	0	0	0	3	7	7	1
BJTB091532	0	0	0	0	0	0	0	0	0	0	0	3	7	7	1
BJTB091533	0	0	0	0	0	0	0	0	0	0	0	3	7	7	1
BJTB091534	0	0	0	0	0	0	0	0	0	0	0	0	7	7	1
BJTB091535	0	0	0	0	0	0	0	0	0	0	0	3	7	7	1
BJTB091536	0	0	0	0	0	0	0	0	0	0	0	3	7	7	1
BJTB091537	0	0	0	0	0	0	0	0	0	0	0	3	7	7	1
BJTB091538	0	0	0	0	0	0	0	0	0	0	0	3	7	7	1
BJTB091539	0	0	0	0	0	0	0	0	0	0	0	0	7	7	1
BJTB091540	0	0	0	0	0	0	0	0	0	0	0	3	7	7	1
BJTB091541	0	0	0	0	0	0	0	0	0	0	0	3	7	7	1
BJTB091542	0	0	0	0	0	0	0	0	0	0	0	3	7	7	1
BJTB091543	0	0	0	0	0	0	0	0	0	0	0	3	7	7	1
BJTB091544	7	7	7	7	7	7	7	7	7	7	4	0	0	7	1
BJTB091545	7	7	7	7	1	7	3	6	1	7	2	0	7	7	1
BJTB091547	0	0	0	0	0	0	0	0	0	0	0	3	7	7	1
BJTB091548	0	0	0	0	0	0	0	0	0	0	0	3	7	7	1
BJTB091549	0	0	0	0	0	0	0	0	0	0	0	3	7	7	1
BJTB091550	0	0	0	0	0	0	0	0	0	0	0	3	7	7	1
BJTB091551	0	0	0	0	0	0	0	0	0	0	0	3	7	7	1
BJTB091552	0	0	0	0	0	0	0	0	0	0	0	2	7	7	1
BJTB091553	7	6	0	1	7	7	7	7	7	7	6	0	7	7	1
BJTB091554	0	0	0	0	0	0	0	0	0	0	0	3	7	7	1
BJTB091555	0	0	0	0	0	0	0	0	0	0	0	3	7	7	1
BJTB091558	0	0	0	0	0	0	0	0	0	0	0	3	7	7	1
BJTB091559	7	7	7	7	7	7	7	7	7	7	6	0	7	7	1
BJTB091560	0	0	0	0	0	0	0	0	0	0	0	3	7	7	1
BJTB091561	0	0	0	0	0	0	0	0	0	0	0	3	7	7	1
BJTB091562	7	7	7	7	7	7	7	7	7	7	6	0	7	7	1
BJTB091563	0	0	0	0	0	0	0	0	0	0	0	3	7	7	1
BJTB091564	0	0	0	0	0	0	0	0	0	0	0	3	7	7	1
BJTB091565	0	0	0	0	0	0	0	0	0	0	0	3	7	7	1
BJTB091566	0	0	0	0	0	0	0	0	0	0	0	3	7	7	1
BJTB091567	0	0	0	0	0	0	0	0	0	0	0	3	7	7	1
BJTB091568	0	0	0	0	0	0	0	0	0	0	0	3	7	7	1
BJTB091569	0	0	0	0	0	0	0	0	0	0	0	3	7	7	1
BJTB091570	0	0	0	0	0	0	0	0	0	0	0	3	7	7	1
BJTB091571	7	7	7	7	7	7	7	7	7	7	6	3	7	7	1
BJTB091572	0	0	0	0	0	0	0	0	0	0	0	3	7	7	1
BJTB091573	0	0	0	0	0	0	0	0	0	0	0	3	7	7	1
BJTB091574	0	0	0	0	0	0	0	0	0	0	0	3	7	7	1
BJTB091575	0	0	0	0	0	0	0	0	0	0	0	3	7	7	1
BJTB091576	0	0	0	0	0	0	0	0	0	0	0	3	7	7	1
BJTB091577	0	0	0	0	0	0	0	0	0	0	0	3	7	7	1
BJTB091578	0	0	0	0	0	0	0	0	0	0	0	3	7	7	1
BJTB091579	7	7	7	7	7	7	7	7	7	7	6	3	7	7	1
BJTB091580	0	0	0	0	0	0	0	0	0	0	0	3	7	7	1
BJTB091581	0	0	0	0	0	0	0	0	0	0	0	3	7	7	1
BJTB091582	0	0	0	0	0	0	0	0	0	0	0	3	7	7	1
BJTB091583	0	0	0	0	0	0	0	0	0	0	0	3	7	7	1
BJTB091584	0	0	0	0	0	0	0	0	0	0	0	3	7	7	1
BJTB091585	5	7	7	7	3	7	7	7	7	7	6	0	7	7	1
BJTB091586	7	7	7	7	7	7	7	7	7	7	6	0	7	7	1
BJTB091587	0	0	0	0	0	0	0	0	0	0	0	3	7	7	1
BJTB091588	0	0	0	0	0	0	0	0	0	0	0	3	7	7	1
BJTB091589	0	0	0	0	0	0	0	0	0	0	0	3	7	7	1
BJTB091590	0	0	0	0	0	0	0	0	0	0	0	3	7	7	1
BJTB091591	0	0	0	0	0	0	0	0	0	0	0	3	7	7	1
BJTB091592	0	0	0	0	0	0	0	0	0	0	0	3	7	7	1
BJTB091593	7	7	7	7	3	7	7	7	7	7	6	0	7	7	1
BJTB091594	0	0	0	0	0	0	0	0	0	0	0	3	7	7	1
BJTB091596	0	0	0	0	0	0	0	0	0	0	0	3	7	7	1
BJTB091597	0	0	0	0	0	0	0	0	0	0	0	3	7	7	1
BJTB091598	6	0	0	0	0	3	7	7	7	5	6	3	7	7	1
BJTB091599	0	0	0	0	0	0	0	0	0	0	0	3	7	7	1
BJTB091600	0	0	0	0	0	0	0	0	0	0	0	3	7	7	1
BJTB091601	0	0	0	0	0	0	0	0	0	0	0	3	7	7	1
BJTB091602	0	0	0	0	0	0	0	0	0	0	0	3	7	7	1
BJTB091603	7	7	7	7	1	7	7	7	7	7	6	0	7	3	1
BJTB091604	0	0	0	0	0	0	0	0	0	0	0	3	7	7	1
BJTB091605	7	7	7	7	7	7	7	7	7	7	6	0	7	7	1
BJTB091606	0	0	0	0	0	0	0	0	0	0	0	3	1	7	1
BJTB091607	0	0	0	0	0	0	0	0	0	0	0	3	7	7	1
BJTB091608	0	0	0	0	0	0	0	0	0	0	0	3	7	7	1
BJTB091609	0	0	0	0	0	0	0	0	0	0	0	3	7	7	1
BJTB091610	0	0	0	0	0	0	0	0	0	0	0	3	4	7	1
BJTB091611	0	0	0	0	0	0	0	0	0	0	0	3	7	7	1
BJTB091612	7	7	7	7	7	7	7	7	7	7	6	3	7	7	1
BJTB091613	0	0	0	0	0	0	0	0	0	0	0	3	7	7	1
BJTB091614	0	0	0	0	0	0	0	0	0	0	0	3	7	7	1
BJTB091615	0	0	0	0	0	0	0	0	0	0	0	3	7	7	1
BJTB091616	0	0	0	0	0	0	0	0	0	0	0	3	7	7	1
BJTB091617	7	7	7	7	7	7	7	7	7	7	6	3	7	7	1
BJTB091618	0	0	0	0	0	0	0	0	0	0	0	3	7	7	1
BJTB091619	0	0	0	0	0	0	0	0	0	0	0	3	7	7	1
BJTB091620	0	0	0	0	0	0	0	0	0	0	0	3	7	7	1
BJTB091621	0	0	0	0	0	0	0	0	0	0	0	3	7	7	0
BJTB091622	0	0	0	0	0	0	0	0	0	0	0	3	7	7	1
BJTB091623	0	0	0	0	0	0	0	0	0	0	0	3	7	7	1
BJTB091624	0	0	0	0	0	0	0	0	0	0	0	3	7	7	1
BJTB091625	0	0	0	0	0	0	0	0	0	0	0	3	7	7	1
BJTB091626	0	0	0	0	0	0	0	0	0	0	0	3	7	7	1
BJTB091627	0	0	0	0	0	0	0	0	0	0	0	3	7	7	1
BJTB091628	0	0	0	0	0	0	0	0	0	0	0	3	7	7	1
BJTB091629	0	0	0	0	0	0	0	0	0	0	0	3	7	7	1
BJTB091630	0	0	0	0	0	0	0	0	0	0	0	3	7	7	1
BJTB091631	7	7	7	7	7	7	7	7	7	7	6	0	7	7	1
BJTB091632	7	7	6	6	5	7	7	7	7	4	2	0	7	7	1
BJTB091633	0	0	0	0	0	0	0	0	0	0	0	3	7	7	1
BJTB091634	7	7	7	7	7	7	7	7	7	7	6	0	7	7	1
BJTB091635	0	0	0	0	0	0	0	0	0	0	0	3	7	7	1
BJTB091636	0	0	0	0	0	0	0	0	0	0	0	3	7	7	1
BJTB091637	0	0	0	0	0	0	0	0	0	0	0	3	7	7	1
BJTB091638	0	0	0	0	0	0	0	0	0	0	0	3	7	7	1
BJTB091639	0	0	0	0	0	0	0	0	0	0	0	3	7	7	1
BJTB091640	0	0	0	0	0	0	0	0	0	0	0	3	7	7	1
BJTB091641	0	0	0	0	0	0	0	0	0	0	0	3	7	7	1
BJTB091642	0	0	0	0	0	0	0	0	0	0	0	3	7	7	1
BJTB091643	7	7	7	7	7	7	7	7	7	7	6	3	7	7	1
BJTB091644	0	0	0	0	0	0	0	0	0	0	0	3	7	7	1
BJTB091645	7	7	7	7	3	7	7	7	7	7	6	0	7	7	1
BJTB091646	0	0	0	0	0	0	0	0	0	0	0	3	7	7	1
BJTB091647	0	0	0	0	0	0	0	0	0	0	0	3	7	7	1
BJTB091648	0	0	0	0	0	0	0	0	0	0	0	3	7	7	1
BJTB091649	7	5	7	7	7	7	7	7	7	7	6	3	7	7	1
BJTB091650	0	0	0	0	0	0	0	0	0	0	0	3	7	7	1
BJTB091651	7	7	7	7	7	7	3	7	7	7	6	0	7	7	1
BJTB091652	7	7	7	7	7	7	7	7	7	7	6	0	7	7	1
BJTB091653	7	7	7	7	7	7	7	7	7	7	6	3	7	7	1
BJTB091654	0	0	0	0	0	0	0	0	0	0	0	3	7	7	1
BJTB091655	7	5	7	7	7	7	7	7	7	7	6	3	7	7	1
BJTB091656	0	0	0	0	0	0	0	0	0	0	0	3	7	7	1
BJTB091657	0	0	0	0	0	0	0	0	0	0	0	3	7	7	1
BJTB091658	7	5	7	7	7	7	7	7	7	7	6	3	7	7	1
BJTB091659	0	0	0	0	0	0	0	0	0	0	0	3	7	7	1
BJTB091660	0	0	0	0	0	0	0	0	0	0	0	3	7	7	1
BJTB091661	0	0	0	0	0	0	0	0	0	0	0	3	7	7	1
BJTB091662	0	0	0	0	0	0	0	0	0	0	0	3	7	7	1
BJTB091663	7	7	7	7	4	0	0	0	7	7	6	0	7	7	1
BJTB091664	0	0	0	0	0	0	0	0	0	0	0	3	7	7	1
BJTB091665	0	0	0	0	0	0	0	0	0	0	0	3	7	7	1
BJTB091666	0	0	0	0	0	0	0	0	0	0	0	3	7	7	1
BJTB091667	0	0	0	0	0	0	0	0	0	0	0	3	7	7	1
BJTB091668	0	0	0	0	0	0	0	0	0	0	0	3	7	7	1
BJTB091669	0	0	0	0	0	0	0	0	0	0	0	3	7	7	1
BJTB091670	7	7	7	7	7	7	7	7	7	7	6	3	7	7	1
BJTB091671	0	0	0	0	0	0	0	0	0	0	0	3	7	7	1
BJTB091672	0	0	0	0	0	0	0	0	0	0	0	3	7	7	1
BJTB091673	0	0	0	0	0	0	0	0	0	0	0	3	7	7	1
BJTB091674	0	0	0	0	0	0	0	0	0	0	0	3	7	7	1
BJTB091675	0	0	0	0	0	0	0	0	0	0	0	3	7	7	1
BJTB091676	0	0	0	0	0	0	0	0	0	0	0	3	7	7	1
BJTB091677	7	7	7	7	7	7	7	7	7	7	6	3	7	7	1
BJTB091678	0	0	0	0	0	0	0	0	0	0	0	3	7	7	1
BJTB091679	0	0	0	0	0	0	0	0	0	0	0	3	7	7	1
BJTB091680	0	0	0	0	0	0	0	0	0	0	0	3	7	7	1
BJTB091681	7	7	7	7	7	7	7	7	7	7	6	3	7	7	1
BJTB091682	0	0	0	0	0	0	0	0	0	0	0	3	7	7	1
BJTB091683	0	0	0	0	0	0	0	0	0	0	0	3	7	7	1
BJTB091684	7	7	7	7	7	7	7	7	7	7	6	3	7	7	1
BJTB091685	7	7	7	7	7	7	7	7	7	7	6	3	7	7	1
BJTB091686	0	0	0	0	0	0	0	0	0	0	0	3	7	7	1
BJTB091687	0	0	0	0	0	0	0	0	0	0	0	3	7	7	1
BJTB091688	0	0	0	0	0	0	0	0	0	0	0	3	7	7	1
BJTB091689	0	0	0	0	0	0	0	0	0	0	0	3	7	7	1
BJTB091690	0	0	0	0	0	0	0	0	0	0	0	3	7	7	1
BJTB091691	0	0	0	0	0	0	0	0	0	0	0	3	7	7	1
BJTB091692	7	7	7	7	7	7	7	7	7	7	6	3	7	7	1
BJTB091693	0	0	0	0	0	0	0	0	0	0	0	3	7	7	1
BJTB091694	0	0	0	0	0	0	0	0	0	0	0	3	7	7	1
BJTB091695	0	0	0	0	0	0	0	0	0	0	0	3	7	7	1
BJTB091696	7	7	7	7	7	7	7	7	7	7	6	3	7	7	1
BJTB091697	0	0	0	0	0	0	0	0	0	0	0	3	7	7	1
BJTB091698	7	7	7	7	7	7	7	7	6	7	6	0	7	7	1
BJTB091699	0	0	0	0	0	0	0	0	0	0	0	3	7	7	1
BJTB091700	0	0	0	0	0	0	0	0	0	0	0	3	7	7	1
BJTB091701	0	0	0	0	0	0	0	0	0	0	0	3	7	7	1
BJTB091702	0	0	0	0	0	0	0	0	0	0	0	3	7	7	1
BJTB091703	0	0	0	0	0	0	0	0	0	0	0	3	7	7	1
BJTB091761	0	0	0	0	0	0	0	0	0	0	0	3	7	7	1
BJTB091762	0	0	0	0	0	0	0	0	0	0	0	3	7	7	1
BJTB091763	0	0	0	0	0	0	0	0	0	0	0	3	7	7	1
BJTB091764	0	0	0	0	0	0	0	0	0	0	0	3	7	7	1
BJTB091765	0	0	0	0	0	0	0	0	0	0	0	3	7	7	1
BJTB091766	0	0	0	0	0	0	0	0	0	0	0	3	7	7	1
BJTB091767	0	0	0	0	0	0	0	0	0	0	0	3	7	7	1
BJTB091768	0	0	0	0	0	0	0	0	0	0	0	3	7	7	1
BJTB091769	7	7	7	7	7	7	7	7	7	7	6	0	7	7	0
BJTB091770	7	7	7	7	7	7	7	7	7	7	6	0	7	3	1
BJTB091771	0	0	0	0	0	0	0	0	0	0	0	3	7	7	1
BJTB091772	0	0	0	0	0	0	0	0	0	0	0	3	7	7	1
BJTB091773	0	0	0	0	0	0	0	0	0	0	0	3	7	7	1
BJTB091774	0	0	0	0	0	0	0	0	0	0	0	3	7	7	1
BJTB091775	0	0	0	0	0	0	0	0	0	0	0	3	7	7	1
BJTB091776	0	0	0	0	0	0	0	0	0	0	0	3	7	7	1
BJTB091777	0	0	0	0	0	0	0	0	0	0	0	3	7	7	1
BJTB091778	7	7	7	7	7	7	7	7	7	7	6	3	7	7	1
BJTB091779	0	0	0	0	0	0	0	0	0	0	0	3	7	7	1
BJTB091780	0	0	0	0	0	0	0	0	0	0	0	3	7	7	1
BJTB091781	0	0	0	0	0	0	0	0	0	0	0	3	7	7	1
BJTB091782	0	0	0	0	0	0	0	0	0	0	0	3	7	7	1
BJTB091783	7	7	7	7	7	7	7	7	7	7	6	0	7	7	1
BJTB091784	0	0	0	0	0	0	0	0	0	0	0	3	7	7	1
BJTB091785	0	0	0	0	0	0	0	0	0	0	0	3	7	7	1
BJTB091786	0	0	0	0	0	0	0	0	0	0	0	3	7	7	1
BJTB091787	0	0	0	0	0	0	0	0	0	0	0	3	7	7	1
BJTB091788	7	7	0	4	7	7	7	7	7	7	6	0	7	7	1
BJTB091789	0	0	0	0	0	0	0	0	0	0	0	3	7	7	1
BJTB091790	0	0	0	0	0	0	0	0	0	0	0	3	7	7	1
BJTB091791	0	0	0	0	0	0	0	0	0	0	0	3	7	7	1
BJTB091792	0	0	0	0	0	0	0	0	0	0	0	3	7	7	1
BJTB091793	3	7	7	4	7	7	7	7	7	7	6	0	5	7	1
BJTB091794	0	0	0	0	0	0	0	0	0	0	0	3	7	7	1
BJTB091795	0	0	0	0	0	0	0	0	0	0	0	3	7	7	1
BJTB091796	0	0	0	0	0	0	0	0	0	0	0	3	7	7	1
BJTB091797	7	7	7	7	7	7	7	7	7	7	6	3	7	7	1
BJTB091798	0	0	0	0	0	0	0	0	0	0	0	3	7	7	1
BJTB091799	0	0	0	0	0	0	0	0	0	0	0	3	7	7	1
BJTB091800	0	0	0	0	0	0	0	0	0	0	0	3	7	7	1
BJTB091801	0	0	0	0	0	0	0	0	0	0	0	3	7	7	1
BJTB091802	0	0	0	0	0	0	0	0	0	0	0	3	7	7	1
BJTB091803	0	0	0	0	0	0	0	0	0	0	0	3	7	7	1
BJTB091804	0	0	0	0	0	0	0	0	0	0	0	3	7	7	1
BJTB091805	7	7	7	7	7	7	7	7	7	7	6	3	7	7	1
BJTB091806	0	0	0	0	0	0	0	0	0	0	0	3	7	7	1
BJTB091807	0	0	0	0	0	0	0	0	0	0	0	3	7	7	1
BJTB091808	0	0	0	0	0	0	0	0	0	0	0	3	7	7	1
BJTB091809	0	0	0	0	0	0	0	0	0	0	0	3	7	7	1
BJTB091810	0	0	0	0	0	0	0	0	0	0	0	3	7	7	1
BJTB091811	0	0	0	0	0	0	0	0	0	0	0	3	7	7	1
BJTB091812	0	0	0	0	0	0	0	0	0	0	0	3	7	7	1
BJTB091813	7	7	7	7	7	7	7	7	7	7	6	3	7	7	1
BJTB091814	0	0	0	0	0	0	0	0	0	0	0	3	7	7	1
BJTB091815	0	0	0	0	0	0	0	0	0	0	0	3	7	7	1
BJTB091816	0	0	0	0	0	0	0	0	0	0	0	3	7	7	1
BJTB091817	0	0	0	0	0	0	0	0	0	0	0	3	7	7	1
BJTB091818	0	0	0	0	0	0	0	0	0	0	0	3	7	7	1
BJTB091819	0	0	0	0	0	0	0	0	0	0	0	3	7	1	1
BJTB091820	0	0	0	0	0	0	0	0	0	0	0	3	7	7	1
BJTB091821	0	0	0	0	0	0	0	0	0	0	0	3	7	7	1
BJTB091822	0	0	0	0	0	0	0	0	0	0	0	3	7	7	1
BJTB091823	0	0	0	0	0	0	0	0	0	0	0	3	7	7	1
BJTB091824	0	0	0	0	0	0	0	0	0	0	0	3	7	7	1
BJTB091825	0	0	0	0	0	0	0	0	0	0	0	3	7	7	1
BJTB091826	0	0	0	0	0	0	0	0	0	0	0	3	7	7	1
BJTB091827	7	7	7	6	0	0	0	0	1	7	6	0	7	7	1
BJTB091828	0	0	0	0	0	0	0	0	0	0	0	3	7	7	1
BJTB091829	0	0	0	0	0	0	0	0	0	0	0	3	7	7	1
BJTB091830	0	0	0	0	0	0	0	0	0	0	0	3	7	7	1
BJTB091831	7	7	7	7	7	7	7	7	7	7	6	3	7	7	1
BJTB091832	0	0	0	0	0	0	0	0	0	0	0	3	7	7	1
BJTB091833	0	0	0	0	0	0	0	0	0	0	0	3	7	7	1
BJTB091834	0	0	0	0	0	0	0	0	0	0	0	3	7	7	1
BJTB091835	0	0	0	0	0	0	0	0	0	0	0	3	7	7	1
BJTB091836	0	0	0	0	0	0	0	0	0	0	0	3	7	7	1
BJTB091837	0	0	0	0	0	0	0	0	0	0	0	3	7	7	1
BJTB091838	7	7	7	7	7	7	7	7	7	7	6	0	0	7	1
BJTB091839	0	0	0	0	0	0	0	0	0	0	0	3	7	7	1
BJTB091840	0	0	0	0	0	0	0	0	0	0	0	3	7	7	1
BJTB091841	0	0	0	0	0	0	0	0	0	0	0	3	7	7	1
BJTB091842	0	0	0	0	0	0	0	0	0	0	0	3	7	7	1
BJTB091843	0	0	0	0	0	0	0	0	0	0	0	3	7	7	1
BJTB091844	0	0	0	0	0	0	0	0	0	0	0	3	7	7	1
BJTB091845	7	7	7	7	7	7	7	6	7	7	6	0	7	7	1
BJTB091846	0	0	0	0	0	0	0	0	0	0	0	3	7	7	1
BJTB091847	7	7	7	7	7	7	7	7	7	7	6	3	7	7	1
BJTB091848	0	0	0	0	0	0	0	0	0	0	0	3	7	7	1
BJTB091849	0	0	0	0	0	0	0	0	0	0	0	3	7	7	1
BJTB091850	0	0	0	0	0	0	0	0	0	0	0	3	7	7	1
BJTB091851	0	0	0	0	0	0	0	0	0	0	0	3	7	7	1
BJTB091852	0	0	0	0	0	0	0	0	0	0	0	3	7	3	1
BJTB091853	7	7	7	7	7	7	7	7	6	7	6	0	7	3	1
BJTB091854	0	0	0	0	0	0	0	0	0	0	0	3	7	3	1
BJTB091855	0	0	0	0	0	0	0	0	0	0	0	3	7	7	1
BJTB091856	0	0	0	0	0	0	0	0	0	0	0	3	7	7	1
BJTB091857	7	7	7	7	7	7	7	7	7	7	6	3	7	7	1
BJTB091858	0	0	0	0	0	0	0	0	0	0	0	3	7	7	1
BJTB091859	0	0	0	0	0	0	0	0	0	0	0	3	7	7	1
BJTB091860	7	7	7	7	7	7	7	7	7	7	6	0	7	7	1
BJTB091861	0	0	0	0	0	0	0	0	0	0	0	3	7	7	1
BJTB091862	0	0	0	0	0	0	0	0	0	0	0	3	7	7	1
BJTB091863	0	0	0	0	0	0	0	0	0	0	0	3	7	7	1
BJTB091864	7	7	7	3	7	7	7	7	7	7	6	3	7	7	1
BJTB091865	0	0	0	0	0	0	0	0	0	0	0	3	7	7	1
BJTB091866	0	0	0	0	0	0	0	0	0	0	0	3	7	7	1
BJTB091867	0	0	0	0	0	0	0	0	0	0	0	3	7	7	1
BJTB091868	0	0	0	0	0	0	0	0	0	0	0	3	7	7	1
BJTB091869	7	7	7	7	7	7	7	7	7	7	6	0	4	2	1
BJTB091870	0	0	0	0	0	0	0	0	0	0	0	3	5	6	1
BJTB091871	7	7	7	7	7	7	7	7	7	7	6	0	7	7	1
BJTB091872	7	7	7	7	7	7	7	7	7	7	6	3	7	7	1
BJTB091873	0	0	0	0	0	0	0	0	0	0	0	3	7	7	1
BJTB091874	0	0	0	0	0	0	0	0	0	0	0	3	7	7	1
BJTB091875	7	7	7	7	7	7	7	7	7	7	6	3	7	7	1
BJTB091876	0	0	0	0	0	0	0	0	0	0	0	3	7	7	1
BJTB091877	0	0	0	0	0	0	0	0	0	0	0	3	7	7	1
BJTB091878	0	0	0	0	0	0	0	0	0	0	0	3	7	7	1
BJTB091879	7	7	7	7	7	7	7	7	7	7	6	0	7	7	1
BJTB091880	0	0	0	0	0	0	0	0	0	0	0	3	7	7	1
BJTB091881	0	0	0	0	0	0	0	0	0	0	0	3	7	7	1
BJTB091882	0	0	0	0	0	0	0	0	0	0	0	3	7	7	1
BJTB091883	0	0	0	0	0	0	0	0	0	0	0	3	7	7	1
BJTB091884	0	0	0	0	0	0	0	0	0	0	0	3	7	7	1
BJTB091885	5	7	6	3	7	7	7	7	7	7	6	0	7	7	1
BJTB091886	0	0	0	0	0	0	0	0	0	0	0	2	7	7	1
BJTB091887	0	0	0	0	0	0	0	0	0	0	0	3	7	7	1
BJTB091888	0	0	0	0	0	0	0	0	0	0	0	3	7	7	1
BJTB091889	0	0	0	0	0	0	0	0	0	0	0	3	7	7	1
BJTB091890	0	0	0	0	0	0	0	0	0	0	0	3	7	7	1
BJTB091891	0	0	0	0	0	0	0	0	0	0	0	3	7	7	1
BJTB091892	0	0	0	0	0	0	0	0	0	0	0	3	7	7	1
BJTB091893	7	7	7	7	7	7	7	7	7	7	6	0	7	6	1
BJTB091894	0	0	0	0	0	0	0	0	0	0	0	3	7	7	1
BJTB091895	0	0	0	0	0	0	0	0	0	0	0	3	7	7	1
BJTB091896	0	0	0	0	0	0	0	0	0	0	0	3	7	7	1
BJTB091897	0	0	0	0	0	0	0	0	0	0	0	3	7	7	1
BJTB091898	0	0	0	0	0	0	0	0	0	0	0	3	7	7	1
BJTB091899	0	0	0	0	0	0	0	0	0	0	0	3	7	7	1
BJTB091900	0	0	0	0	0	0	0	0	0	0	0	3	7	7	1
BJTB091901	0	0	0	0	0	0	0	0	0	0	0	3	7	7	1
BJTB091902	0	0	0	0	0	0	0	0	0	0	0	3	7	7	1
BJTB091903	0	0	0	0	0	0	0	0	0	0	0	3	7	7	1
BJTB091904	0	0	0	0	0	0	0	0	0	0	0	3	7	7	1
BJTB091905	0	0	0	0	0	0	0	0	0	0	0	3	7	7	1
BJTB091906	0	0	0	0	0	0	0	0	0	0	0	3	7	7	1
BJTB091907	0	0	0	0	0	0	0	0	0	0	0	3	7	7	1
BJTB091908	0	0	0	0	0	0	0	0	0	0	0	3	7	7	1
BJTB091909	0	0	0	0	0	0	0	0	0	0	0	3	7	7	1
BJTB091910	0	0	0	0	0	0	0	0	0	0	0	3	7	6	1
BJTB091911	0	0	0	0	0	0	0	0	0	0	0	3	7	7	1
BJTB091912	0	0	0	0	0	0	0	0	0	0	0	3	7	7	1
BJTB091913	0	0	0	0	0	0	0	0	0	0	0	3	7	7	1
BJTB091914	7	7	7	7	7	7	7	7	7	7	6	3	7	7	1
BJTB091915	0	0	0	0	0	0	0	0	0	0	0	3	7	7	1
BJTB091916	0	0	0	0	0	0	0	0	0	0	0	3	7	7	1
BJTB091917	0	0	0	0	0	0	0	0	0	0	0	3	7	7	1
BJTB091918	0	0	0	0	0	0	0	0	0	0	0	3	7	7	1
BJTB091919	0	0	0	0	0	0	0	0	0	0	0	3	7	7	1
BJTB091920	7	7	7	7	7	7	7	7	7	6	6	0	0	7	1
BJTB091921	0	0	0	0	0	0	0	0	0	0	0	3	7	7	1
BJTB091922	7	7	7	7	7	7	7	7	7	7	6	0	7	7	1
BJTB091923	0	0	0	0	0	0	0	0	0	0	0	3	7	7	1
BJTB091924	7	7	7	7	7	7	7	7	7	7	6	0	7	7	1
BJTB091925	0	0	0	0	0	0	0	0	0	0	0	3	7	7	1
BJTB091926	0	0	0	0	0	0	0	0	0	0	0	3	7	7	1
BJTB091927	0	0	0	0	0	0	0	0	0	0	0	3	7	7	1
BJTB091928	0	0	0	0	0	0	0	0	0	0	0	3	7	7	1
BJTB091929	0	0	0	0	0	0	0	0	0	0	0	3	7	7	1
BJTB091930	0	0	0	0	0	0	0	0	0	0	0	3	7	7	1
BJTB091931	7	7	7	7	7	7	7	7	7	7	6	0	4	6	1
BJTB091932	0	0	0	0	0	0	0	0	0	0	0	3	7	7	1
BJTB091933	0	0	0	0	0	0	0	0	0	0	0	3	7	7	1
BJTB091934	0	0	0	0	0	0	0	0	0	0	0	3	7	7	1
BJTB091935	0	0	0	0	0	0	0	0	0	0	0	3	7	7	1
BJTB091936	0	0	0	0	0	0	0	0	0	0	0	3	7	7	1
BJTB091937	0	0	0	0	0	0	0	0	0	0	0	3	7	7	1
BJTB091938	0	0	0	0	0	0	0	0	0	0	0	3	7	7	1
BJTB091939	0	0	0	0	0	0	0	0	0	0	0	3	7	7	1
BJTB091940	0	0	0	0	0	0	0	0	0	0	0	3	7	7	1
BJTB091941	0	0	0	0	0	0	0	0	0	0	0	3	7	7	1
BJTB091942	0	0	0	0	0	0	0	0	0	0	0	3	7	7	1
BJTB091943	0	0	0	0	0	0	0	0	0	0	0	3	7	7	1
BJTB091944	0	0	0	0	0	0	0	0	0	0	0	3	7	7	1
BJTB091945	0	0	0	0	0	0	0	0	0	0	0	3	7	7	1
BJTB091946	0	0	0	0	0	0	0	0	0	0	0	3	7	7	1
BJTB091947	0	0	0	0	0	0	0	0	0	0	0	3	7	7	1
BJTB091948	0	0	0	0	0	0	0	0	0	0	0	3	7	7	1
BJTB091949	0	0	0	0	0	0	0	0	0	0	0	3	7	7	1
BJTB091950	0	0	0	0	0	0	0	0	0	0	0	3	7	7	1
BJTB091951	0	0	0	0	0	0	0	0	0	0	0	3	7	7	1
BJTB091952	7	7	7	7	7	7	7	7	7	7	6	3	7	7	1
BJTB091953	4	0	0	0	0	0	0	0	0	0	0	3	7	7	1
BJTB091954	0	0	0	0	0	0	0	0	0	0	0	3	7	7	1
BJTB091955	0	0	0	0	0	0	0	0	0	0	0	3	7	7	1
BJTB091956	0	0	0	0	0	0	0	0	0	0	0	3	7	7	1
BJTB091957	0	0	0	0	0	0	0	0	0	0	0	3	7	7	1
BJTB091958	0	0	0	0	0	0	0	0	0	0	0	3	7	7	1
BJTB091959	4	1	7	7	7	7	7	7	7	7	6	0	7	7	1
BJTB091960	7	7	7	7	7	7	7	7	7	7	6	0	7	7	1

## Sheet: VNTR
	1	2	3	4	5	6	7	8	9	10	11	12	total
strain number	Mtub21	QUB-11b	QUB-4156c	MIRU10	MIRU16	MIRU31	MIRU39	MIRU40	ETR A	Mtub30	Mtub39	MIRU23	1053
BJTB090002	5	3	2	2	0	4	2	3	3	4	4	5
BJTB090003	5	3	2	3	0	4	2	4	4	4	4	5
BJTB090004	5	4	4	3	0	5	2	5	3	4	4	5
BJTB090005	4	5	2	3	1	5	2	3	3	4	3	5
BJTB090006	5	4	4	3	0	5	2	3	3	4	4	5
BJTB090009	5	4	2	3	3	5	2	3	3	4	4	5
BJTB090012	4	6	2	3	3	5	2	3	3	4	4	5
BJTB090013	3	2	2	2	3	3	3	3	3	2	4	5
BJTB090014	3	4	2	2	3	3	3	3	3	2	4	5
BJTB090015	5	5	2	3	3	5	3	5	3	4	4	5
BJTB090016	5	5	2	3	3	5	3	4	3	4	4	5
BJTB090017	5	6	2	2	6	5	4	4	2	4	4	5
BJTB090018	5	5	2	2	3	6	3	4	4	4	4	5
BJTB090020	5	5	2	3	3	4	3	3	3	4	4	5
BJTB090022	5	6	6	3	3	4	3	3	3	4	4	5
BJTB090023	5	4	2	3	3	4	3	3	3	4	4	5
BJTB090026	5	5	2	3	3	5	4	3	4	4	4	5
BJTB090027	5	5	2	3	3	5	4	3	4	4	5	5
BJTB090031	5	5	2	3	6	5	4	3	4	4	4	5
BJTB090033	5	4	5	3	6	5	4	3	4	4	4	5
BJTB090034	5	4	5	3	3	5	4	3	4	4	4	5
BJTB090035	3	1	5	5	3	4	3	2	4	4	4	5
BJTB090036	5	5	5	4	3	5	4	3	4	4	4	5
BJTB090037	5	5	2	4	3	4	4	1	4	4	4	5
BJTB090038	4	6	4	2	2	5	4	3	4	4	4	5
BJTB090039	5	6	2	3	3	5	4	3	4	4	4	5
BJTB090040	5	8	2	3	3	4	4	3	4	4	4	5
BJTB090041	5	2	2	3	3	5	4	3	4	4	4	5
BJTB090043	5	5	5	3	3	5	4	3	4	4	4	5
BJTB090044	3	2	5	2	3	4	3	3	4	2	4	5
BJTB090045	4	8	5	1	3	4	4	3	4	2	5	5
BJTB090046	5	5	5	3	3	5	4	3	4	4	4	5
BJTB090047	4	6	5	2	2	5	4	1	4	4	4	5
BJTB090048	5	5	1	2	3	5	4	3	4	4	4	5
BJTB090050	5	4	2	2	3	5	4	3	4	4	4	5
BJTB090052	5	6	2	2	3	5	4	3	4	4	4	5
BJTB090054	3	4	3	4	3	5	3	3	3	4	4	5
BJTB090056	5	6	2	1	3	5	4	3	3	4	4	5
BJTB090058	4	5	5	3	3	5	4	1	3	4	4	5
BJTB090059	3	6	5	2	3	5	4	3	3	4	4	5
BJTB090060	5	5	5	2	3	3	4	5	3	4	4	5
BJTB090061	4	2	2	2	4	5	4	3	3	4	4	5
BJTB090062	1	2	2	1	3	5	3	1	3	2	2	5
BJTB090063	5	5	2	2	3	5	3	3	3	4	2	5
BJTB090064	5	6	2	2	3	5	3	3	3	4	4	5
BJTB090065	6	6	2	2	3	5	3	3	2	4	4	5
BJTB090066	4	2	4	1	3	5	3	3	3	4	4	5
BJTB090067	1	3	5	1	3	5	3	4	3	2	2	5
BJTB090068	5	6	5	2	3	3	3	3	3	4	4	5
BJTB090069	4	7	5	2	3	6	3	4	3	4	4	5
BJTB090070	6	6	5	2	3	5	3	4	4	4	4	5
BJTB090084	5	5	2	2	3	5	3	3	4	4	4	5
BJTB090085	4	6	2	2	2	5	3	5	4	4	4	5
BJTB090086	5	6	2	2	6	5	3	4	4	4	6	5
BJTB090087	5	6	2	2	3	5	3	3	4	4	4	5
BJTB090088	5	5	2	2	4	5	3	4	4	4	4	6
BJTB090089	5	6	2	1	2	5	3	4	4	4	4	5
BJTB090090	5	5	2	2	3	5	3	5	4	4	4	5
BJTB090093	5	6	2	2	3	5	3	5	4	4	4	6
BJTB090094	4	7	2	2	3	5	4	5	3	4	4	5
BJTB090095	5	4	2	2	3	5	3	3	4	4	4	5
BJTB090096	5	5	5	2	3	5	3	3	4	4	4	5
BJTB090097	5	6	2	2	3	5	3	5	4	4	4	5
BJTB090101	5	5	2	3	3	3	3	3	4	4	4	5
BJTB090102	5	6	2	3	3	5	3	3	3	4	6	5
BJTB090103	5	6	2	3	3	4	3	3	3	4	5	5
BJTB090105	4	4	3	3	6	4	5	3	3	4	4	5
BJTB090108	5	6	2	3	3	5	4	3	4	4	4	5
BJTB090109	5	5	2	2	3	5	4	3	4	4	4	6
BJTB090110	3	3	2	2	3	5	2	3	3	3	4	5
BJTB090111	5	4	2	2	3	5	2	4	3	3	5	5
BJTB090112	5	7	2	3	3	5	4	3	4	4	4	5
BJTB090113	4	6	4	1	6	4	4	3	4	4	4	6
BJTB090114	5	5	2	3	3	5	4	3	4	4	4	5
BJTB090115	5	4	2	3	6	5	4	3	3	4	4	5
BJTB090116	4	3	2	3	3	5	4	3	3	4	4	5
BJTB090117	1	3	2	2	3	5	2	2	3	2	2	6
BJTB090118	4	5	1	2	3	4	4	3	3	4	4	5
BJTB090119	4	5	1	2	3	5	4	3	3	4	4	5
BJTB090120	4	6	4	3	3	5	4	2	3	4	4	6
BJTB090121	5	3	2	4	3	5	4	4	3	4	4	5
BJTB090122	5	1	2	3	3	5	4	3	3	4	4	5
BJTB090123	4	4	4	3	3	6	4	3	3	4	4	5
BJTB090124	5	4	2	3	3	6	4	3	5	4	4	5
BJTB090125	5	5	2	3	3	3	4	3	4	4	4	5
BJTB090126	4	5	4	3	6	5	4	3	4	4	4	5
BJTB090127	5	4	1	3	3	5	4	3	4	4	3	5
BJTB090128	5	5	2	3	6	4	5	3	4	4	4	5
BJTB090129	9	6	1	4	4	5	4	2	4	2	2	6
BJTB090130	5	5	2	3	4	5	4	3	4	4	4	5
BJTB090132	4	4	4	3	6	3	4	3	4	4	4	5
BJTB090133	3	2	2	2	4	5	3	3	3	2	4	5
BJTB090134	6	5	2	3	4	6	4	3	4	4	4	5
BJTB090135	5	8	2	5	6	5	2	3	4	4	5	5
BJTB090190	5	5	2	3	3	6	4	3	2	4	4	5
BJTB090191	5	4	2	3	8	6	4	3	3	4	4	5
BJTB090193	5	6	2	3	3	6	4	3	3	4	4	5
BJTB090196	5	6	2	3	3	6	4	3	4	4	4	5
BJTB090201	5	5	2	3	3	6	4	4	4	4	4	5
BJTB090202	5	5	2	3	3	6	4	3	4	4	4	5
BJTB090203	5	5	2	2	7	6	4	3	4	4	4	5
BJTB090204	4	6	2	3	3	6	4	3	4	4	4	5
BJTB090205	5	6	2	3	4	6	4	3	4	4	4	5
BJTB090206	5	6	2	3	7	6	4	3	4	4	4	5
BJTB090208	5	6	2	3	3	6	4	3	4	4	4	5
BJTB090210	5	5	2	3	3	6	4	3	4	4	4	5
BJTB090211	5	5	2	3	7	3	4	3	4	4	4	5
BJTB090212	5	6	2	3	3	6	4	3	4	4	4	5
BJTB090213	5	6	5	1	3	6	4	3	4	4	4	5
BJTB090214	5	6	2	3	7	6	4	3	4	4	4	5
BJTB090215	5	5	2	3	3	6	4	3	4	4	4	5
BJTB090217	5	6	2	3	3	6	4	3	4	4	4	5
BJTB090218	5	4	2	2	3	5	2	4	3	2	2	5
BJTB090220	4	6	2	3	3	6	2	5	4	4	4	5
BJTB090221	3	6	2	3	4	5	4	5	3	4	4	5
BJTB090225	4	3	4	3	4	6	3	4	4	4	4	5
BJTB090227	5	4	2	2	7	3	3	4	4	2	4	6
BJTB090228	5	6	2	3	4	3	4	5	4	4	4	5
BJTB090235	1	3	2	3	7	5	4	5	3	4	4	5
BJTB090238	5	6	2	2	5	5	4	6	4	4	4	5
BJTB090239	5	6	2	2	4	5	4	5	4	4	4	5
BJTB090240	5	6	2	3	4	5	4	5	3	4	4	5
BJTB090241	9	5	2	3	4	5	4	5	4	4	5	5
BJTB090242	4	5	2	3	4	5	4	5	4	4	4	5
BJTB090243	5	5	2	3	4	5	4	6	4	4	4	5
BJTB090244	5	6	2	3	4	3	4	5	4	4	4	5
BJTB090245	5	5	2	3	4	5	4	5	4	4	4	5
BJTB090246	5	6	2	3	4	4	4	5	4	4	4	5
BJTB090247	5	6	2	2	3	5	4	5	3	4	4	5
BJTB090248	5	6	2	3	3	5	4	5	4	4	4	5
BJTB090249	6	5	2	3	3	3	4	5	4	4	4	5
BJTB090250	5	7	2	3	3	5	4	5	4	4	4	5
BJTB090251	5	6	2	3	3	5	4	5	4	4	4	5
BJTB090252	5	5	2	3	3	6	4	5	4	4	4	5
BJTB090253	5	6	2	3	3	5	2	5	4	4	4	5
BJTB090254	4	5	3	3	3	5	4	5	4	4	4	5
BJTB090256	5	5	2	3	4	5	4	5	4	4	4	5
BJTB090258	5	6	2	3	4	5	2	5	4	4	4	5
BJTB090259	5	6	2	3	4	5	4	5	4	4	4	5
BJTB090260	5	5	2	3	4	5	2	5	4	2	4	5
BJTB090261	2	3	2	2	3	5	7	6	3	4	4	3
BJTB090262	5	4	2	3	3	5	2	5	4	4	4	5
BJTB090263	4	6	3	3	4	7	2	5	4	4	4	5
BJTB090264	5	3	2	2	3	5	2	5	4	2	4	5
BJTB090265	3	3	2	3	3	5	7	5	3	4	4	5
BJTB090266	5	6	2	4	3	5	2	5	4	4	4	5
BJTB090267	5	6	2	3	3	6	2	5	3	4	2	5
BJTB090268	5	6	2	3	3	4	2	5	4	2	4	5
BJTB090269	3	3	2	2	3	4	7	5	3	2	4	5
BJTB090270	3	4	2	3	2	5	7	6	3	2	4	5
BJTB090271	4	6	2	2	3	6	7	5	4	4	4	5
BJTB090272	5	5	2	2	3	6	2	5	3	4	3	5
BJTB090273	5	4	2	3	3	6	7	4	4	4	4	5
BJTB090274	5	3	2	2	3	6	7	5	3	4	4	5
BJTB090275	5	5	2	5	2	6	7	5	4	4	4	5
BJTB090276	3	4	2	2	4	6	5	5	3	2	4	5
BJTB090277	5	5	2	3	4	6	2	5	4	4	4	5
BJTB090278	5	5	2	3	4	6	2	5	3	4	4	5
BJTB090279	4	6	4	3	4	6	2	5	4	4	5	5
BJTB090280	5	6	2	2	4	6	2	5	4	4	4	5
BJTB090281	5	6	2	2	4	6	2	5	4	4	4	5
BJTB090282	5	5	2	3	3	6	2	5	4	4	4	5
BJTB090283	5	6	2	3	3	6	2	5	4	4	3	5
BJTB090284	5	6	2	3	3	6	2	5	4	4	4	5
BJTB090285	4	5	2	2	3	6	2	5	4	4	4	5
BJTB090286	3	3	2	3	3	5	7	5	3	3	4	5
BJTB090287	4	6	2	3	3	6	2	5	4	4	4	5
BJTB090289	4	5	3	2	3	6	2	5	2	4	4	5
BJTB090290	3	6	2	3	3	6	2	5	4	4	4	5
BJTB090291	5	5	2	3	3	6	2	5	1	4	3	5
BJTB090293	5	5	2	3	3	6	2	5	3	4	3	5
BJTB090294	5	5	2	3	3	6	2	5	4	4	4	5
BJTB090295	4	5	2	3	3	6	2	5	4	4	4	5
BJTB090297	3	7	4	3	3	6	2	5	4	4	4	5
BJTB090299	5	4	2	3	3	6	2	5	4	4	4	5
BJTB090300	4	6	2	3	3	6	3	5	4	4	4	5
BJTB090301	2	6	2	3	3	6	2	5	4	4	4	5
BJTB090304	4	4	2	3	3	6	2	5	4	4	4	5
BJTB090305	7	4	2	3	3	6	2	5	4	4	4	5
BJTB090306	5	4	2	3	3	6	7	5	4	4	4	5
BJTB090308	5	5	2	3	3	6	2	5	4	4	4	5
BJTB090309	5	5	2	3	3	6	2	5	4	4	4	5
BJTB090310	5	5	2	3	3	6	2	5	4	4	4	5
BJTB090311	4	4	4	3	3	6	2	5	4	4	4	5
BJTB090313	5	6	2	3	3	6	2	5	4	2	4	5
BJTB090314	5	6	2	3	3	5	2	5	4	4	4	5
BJTB090315	5	6	2	3	7	5	2	5	4	4	4	5
BJTB090316	5	6	2	3	3	5	2	5	4	4	4	5
BJTB090319	1	6	2	2	3	5	2	4	4	2	2	5
BJTB090320	5	3	2	3	3	5	4	5	4	4	4	5
BJTB090321	1	3	2	3	3	5	3	5	4	4	2	5
BJTB090322	7	6	2	3	3	5	4	5	4	2	4	5
BJTB090323	5	4	2	3	3	3	4	5	4	4	4	5
BJTB090324	5	6	2	3	3	3	4	5	2	4	4	5
BJTB090327	5	5	2	3	3	5	4	3	4	4	2	5
BJTB090328	5	2	2	3	3	5	4	5	4	4	4	5
BJTB090329	5	6	2	2	3	4	4	5	4	4	4	5
BJTB090331	5	6	2	4	3	5	4	5	4	4	4	5
BJTB090332	1	6	2	2	3	5	3	3	4	2	2	5
BJTB090333	1	4	2	2	7	5	3	4	4	2	2	5
BJTB090334	5	6	2	3	7	6	4	5	4	4	4	5
BJTB090335	5	5	2	3	7	6	4	5	4	4	4	5
BJTB090336	5	7	2	3	3	5	4	6	4	4	4	5
BJTB090337	5	5	2	2	3	3	4	5	3	4	4	5
BJTB090338	1	5	2	2	3	5	3	4	4	2	2	5
BJTB090339	6	5	4	3	3	3	4	5	4	4	4	5
BJTB090340	5	7	2	3	3	5	4	5	3	4	4	5
BJTB090341	5	5	2	3	3	5	4	5	4	4	4	5
BJTB090342	5	6	2	3	3	6	4	5	4	4	4	5
BJTB090343	3	4	1	2	3	5	3	5	3	2	4	5
BJTB090344	5	5	2	3	3	4	4	5	4	4	4	5
BJTB090345	4	5	4	3	3	5	5	5	4	4	4	5
BJTB090346	5	5	2	3	3	3	3	3	4	4	4	5
BJTB090347	5	2	2	3	7	3	4	7	4	4	4	5
BJTB090348	5	6	2	2	3	5	4	5	4	4	4	5
BJTB090349	5	4	2	3	3	3	4	5	4	4	4	5
BJTB090350	4	4	2	3	3	3	5	5	4	4	4	5
BJTB090351	4	6	2	3	3	5	4	5	4	4	4	5
BJTB090352	4	2	4	7	3	5	4	3	1	2	4	5
BJTB090353	4	6	4	3	3	5	4	3	1	4	4	5
BJTB090355	3	2	2	2	3	5	3	3	0	2	4	5
BJTB090356	5	5	2	3	3	5	4	3	1	4	4	5
BJTB090357	1	6	2	2	3	5	3	3	0	2	2	5
BJTB090463	6	6	2	0	7	5	4	5	3	4	4	5
BJTB090464	5	6	2	0	3	5	4	5	3	4	4	5
BJTB090465	4	6	2	0	3	5	4	3	3	4	4	5
BJTB090466	5	6	2	0	3	5	4	3	4	2	2	5
BJTB090467	5	6	2	0	6	5	4	3	4	4	5	5
BJTB090468	5	4	2	0	7	5	3	3	3	4	4	5
BJTB090469	5	6	2	0	7	5	3	3	3	4	4	5
BJTB090470	5	5	2	0	7	5	3	3	4	4	4	5
BJTB090471	1	6	2	0	7	5	3	3	2	4	4	5
BJTB090472	5	6	2	0	2	5	3	3	3	4	4	5
BJTB090473	5	3	0	0	2	5	3	3	3	4	4	5
BJTB090474	5	5	2	0	2	5	3	3	3	4	4	5
BJTB090475	3	6	2	0	2	2	3	3	4	3	4	5
BJTB090476	5	2	2	0	2	5	2	3	4	4	4	5
BJTB090477	4	5	2	0	7	4	3	4	3	4	4	5
BJTB090478	5	7	2	0	7	3	3	3	4	4	4	5
BJTB090479	5	6	2	0	2	5	3	3	5	4	4	5
BJTB090480	5	6	2	0	2	5	3	3	2	4	4	5
BJTB090481	3	6	2	0	2	5	3	3	4	4	2	5
BJTB090486	5	5	2	0	2	5	4	3	4	4	4	5
BJTB090488	5	5	1	0	7	5	4	3	4	4	4	5
BJTB090489	4	5	2	0	7	7	4	3	4	4	4	5
BJTB090492	3	2	2	0	4	3	4	1	4	2	4	5
BJTB090494	5	5	2	0	3	4	3	3	4	4	4	5
BJTB090495	5	6	2	0	3	6	4	3	4	4	4	5
BJTB090496	3	5	2	0	3	5	4	3	4	4	4	5
BJTB090497	4	4	3	0	3	4	4	3	4	4	4	5
BJTB090498	5	5	2	0	7	6	4	3	4	4	4	5
BJTB090499	5	5	2	0	7	5	4	3	4	4	4	5
BJTB090500	5	6	2	0	7	5	4	3	4	4	4	5
BJTB090501	4	7	2	0	3	4	4	3	3	4	4	5
BJTB090502	3	3	2	0	3	3	3	4	4	2	4	5
BJTB090503	5	5	2	0	3	5	4	3	3	4	4	5
BJTB090504	5	5	2	0	7	5	4	3	2	4	4	5
BJTB090505	4	6	3	0	7	5	4	3	4	4	4	5
BJTB090506	5	6	2	0	7	5	4	3	3	4	4	5
BJTB090552	3	5	2	3	6	5	2	3	3	4	4	5
BJTB090553	3	7	2	3	6	5	2	3	3	4	4	5
BJTB090554	4	7	4	3	6	5	4	3	3	4	4	5
BJTB090555	5	5	3	3	6	5	2	5	3	4	4	5
BJTB090556	5	6	2	3	3	5	2	3	3	4	4	5
BJTB090557	4	5	2	2	3	5	4	3	3	2	4	5
BJTB090558	4	3	2	3	3	3	3	4	3	2	4	5
BJTB090560	5	3	2	2	1	5	3	5	3	2	4	5
BJTB090561	3	7	2	4	7	7	3	3	3	4	4	5
BJTB090562	5	1	3	3	6	3	2	2	2	4	4	5
BJTB090563	5	7	2	3	3	4	3	3	4	4	4	5
BJTB090564	5	8	2	3	7	5	4	3	4	4	4	5
BJTB090565	3	5	2	4	7	5	3	3	4	4	4	5
BJTB090566	5	3	2	2	3	3	3	3	2	2	4	5
BJTB090567	4	4	2	3	4	5	2	3	4	4	4	5
BJTB090568	3	5	2	3	3	5	2	3	4	4	4	5
BJTB090569	4	2	0	2	3	3	3	2	3	2	4	5
BJTB090570	5	5	2	3	3	7	3	3	4	4	4	5
BJTB090572	5	6	2	3	3	5	2	5	4	4	4	5
BJTB090573	5	3	2	3	2	5	2	3	3	1	4	5
BJTB090574	6	5	2	3	7	5	2	3	4	4	4	5
BJTB090575	5	7	4	3	2	4	2	3	4	4	4	5
BJTB090576	5	6	2	3	7	5	2	3	4	4	4	5
BJTB090577	5	5	2	3	3	4	2	3	4	4	4	5
BJTB090578	5	6	2	2	3	5		3	4	4	4	5
BJTB090579	4	5	2	3	3	5	4	3	4	4	4	5
BJTB090580	5	6	2	3	3	5	2	3	4	4	4	5
BJTB090581	5	6	2	2	3	6	2	3	4	4	4	5
BJTB090582	3	6	2	3	1	5	2	3	3	4	4	5
BJTB090583	1	3	2	3	3	4	3	3	2	2	2	5
BJTB090585	4	6	2	2	7	5	2	3	4	2	4	5
BJTB090586	3	6	4	1	7	4	2	3	4	4	4	5
BJTB090587	5	3	2	3	7	3	3	2	3	2	4	5
BJTB090588	5	6	1	2	3	5	4	3	4	4	4	5
BJTB090594	4	5	2	3	7	4	4	3	4	2	4	5
BJTB090595	4	2	2	3	3	3	3	3	3	2	5	5
BJTB090633	5	5	2	3	3	5	3	3	4	10	4	5
BJTB090634	5	6	2	3	3	5	3	3	4	7	4	5
BJTB090635	5	5	2	3	2	5	2	3	3	6	4	5
BJTB090636	5	3	2	3	3	5	4	3	4	6	4	5
BJTB090637	5	6	2	3	3	5	4	3	4	4	4	5
BJTB090638	4	7	4	3	3	5	4	3	4	4	4	5
BJTB090640	5	7	2	3	3	5	4	3	4	2	4	5
BJTB090641	4	7	4	3	3	5	4	4	1	4	4	5
BJTB090643	5	4	2	3	7	5	3	3	2	4	4	5
BJTB090644	5	5	2	3	3	5	4	3	4	4	4	5
BJTB090645	4	2	3	3	3	5	4	3	4	4	4	5
BJTB090646	3	2	2	2	3	3	4	3	1	2	4	5
BJTB090647	4	7	4	1	3	5	4	3	4	4	4	4
BJTB090648	3	5	2	3	3	5	4	3	4	4	4	5
BJTB090649	5	6	2	2	3	5	4	3	4	4	4	5
BJTB090650	5	6	2	3	3	5	4	2	4	4	4	5
BJTB090651	4	6	2	3	3	5	4	3	4	4	4	5
BJTB090652	5	6	2	3	3	5	4	3	3	4	4	5
BJTB090653	3	4	2	2	3	2	3	3	1	2	4	5
BJTB090654	4	5	3	3	3	5	4	3	1	4	4	5
BJTB090655	4	6	2	3	3	4	4	3	4	4	2	5
BJTB090656	4	6	4	3	1	5	3	3	3	4	2	5
BJTB090657	1	2	2	2	3	3	2	4	3	2	4	5
BJTB090658	5	5	2	2	3	4	3	3	4	4	4	5
BJTB090659	4	5	2	3	2	5	3	3	3	4	2	5
BJTB090661	5	5	2	3	3	5	3	3	3	4	4	5
BJTB090662	5	4	2	3	3	5	3	3	4	4	4	5
BJTB090664	4	4	3	3	3	3	3	3	4	4	4	5
BJTB090665	5	6	2	3	3	5	3	3	4	4	4	5
BJTB090667	1	6	2	2	3	5	2	2	4	2	4	5
BJTB090668	5	6	2	2	3	5	2	3	4	4	2	5
BJTB090669	5	6	2	3	3	5	3	3	4	4	4	5
BJTB090670	5	4	2	3	3	3	4	3	4	4	4	5
BJTB090671	5	6	2	4	3	5	3	3	4	4	4	5
BJTB090672	5	5	2	3	3	5	3	3	4	4	4	5
BJTB090673	5	6	2	2	3	5	3	3	4	4	4	5
BJTB090674	5	6	2	2	3	5	3	3	4	4	4	5
BJTB090676	5	5	2	3	3	5	2	3	3	4	4	5
BJTB090678	4	2	3	4	3	4	3	2	3	4	4	5
BJTB090679	5	5	2	3	3	5	2	3	4	4	4	5
BJTB090680	4	7	2	3	3	3	4	2	4	4	4	5
BJTB090681	5	6	2	3	2	7	4	3	4	4	4	5
BJTB090682	5	6	2	3	3	5	4	3	3	4	4	5
BJTB090683	5	6	2	3	3	5	4	2	4	4	4	5
BJTB090686	5	6	2	3	3	5	4	3	4	4	4	5
BJTB090689	4	6	5	3	3	5	4	3	4	4	4	5
BJTB090690	4	5	2	3	3	5	4	3	4	4	4	5
BJTB090693	5	5	2	3	7	5	4	3	4	4	4	5
BJTB090696	5	6	2	3	7	5	4	3	4	4	4	5
BJTB090697	5	6	2	3	1	5	4	3	4	4	4	5
BJTB090698	5	5	2	3	4	5	3	3	4	4	4	5
BJTB090700	5	6	2	3	3	5	3	3	4	4	4	5
BJTB090703	5	7	4	3	3	6	4	3	4	4	4	5
BJTB090704	5	4	2	2	3	3	4	4	3	2	4	5
BJTB090705	5	2	2	2	3	5	2	3	4	4	4	5
BJTB090707	5	6	2	3	3	5	2	3	4	4	4	5
BJTB090709	5	6	1	3	3	5	3	3	2	4	4	5
BJTB090710	5	5	2	3	3	5	2	3	3	4	5	5
BJTB090712	5	5	2	2	3	5	3	3	4	4	5	5
BJTB090713	4	6	2	2	3	5	3	3	3	4	4	5
BJTB090714	5	6	2	3	3	5	2	3	4	4	4	5
BJTB090715	5	6	2	3	3	5	2	3	3	4	4	5
BJTB090716	5	5	2	3	3	5	3	3	4	4	4	2
BJTB090719	5	6	2	3	2	5	2	3	4	4	4	5
BJTB090720	4	6	3	3	3	3	3	3	5	4	5	5
BJTB090721	1	5	2	2	3	4	3	2	4	2	2	5
BJTB090725	6	5	2	3	2	5	2	1	3	4	4	5
BJTB090727	4	6	2	2	3	5	2	3	4	4	4	5
BJTB090728	5	6	2	3	3	5	3	3	5	4	4	4
BJTB090730	5	6	2	3	3	5	3	3	5	4	3	5
BJTB090731	5	5	2	3	3	5	3	3	5	4	4	5
BJTB090732	4	5	3	3	3	5	3	3	6	4	4	5
BJTB090734	5	6	4	3	3	5	3	3	3	4	4	5
BJTB090736	5	5	2	3	3	5	3	3	4	4	4	5
BJTB090737	3	6	1	3	3	6	2	3	3	4	4	5
BJTB090738	4	6	2	2	3	5	2	3	3	4	4	5
BJTB090739	5	6	2	3	3	5	3	3	3	4	4	5
BJTB090740	6	5	2	3	3	5	3	3	3	4	4	5
BJTB090741	7	5	2	3	3	5	3	3	3	4	4	5
BJTB090742	5	6	2	5	3	5	3	3	3	4	4	5
BJTB090744	4	6	2	5	3	5	2	3	4	4	4	5
BJTB090745	5	6	2	5	4	5	3	3	4	4	4	5
BJTB090746	5	5	2	5	3	5	3	2	3	4	4	5
BJTB090747	5	3	2	5	3	3	3	4	4	2	4	5
BJTB090749	5	6	2	5	3	3	2	3	4	4	4	6
BJTB090750	5	4	2	5	3	3	2	3	4	4	4	5
BJTB090752	4	6	3	5	3	5	3	3	4	4	4	5
BJTB090754	4	5	2	5	4	5	4	5	3	4	4	5
BJTB090756	3	6	2	5	3	5	2	3	4	4	2	5
BJTB090757	3	6	2	7	3	5	4	3	4	3	4	5
BJTB090758	5	5	2	7	4	5	4	3	4	4	4	5
BJTB090759	5	6	2	3	3	4	4	3	3	4	4	5
BJTB090760	5	5	2	5	3	5	4	3	3	4	4	5
BJTB090761	4	5	2	7	3	5	4	3	3	4	4	5
BJTB090762	4	6	2	5	4	3	3	2	3	2	4	5
BJTB090763	6	6	2	5	3	5	4	3	3	4	2	5
BJTB090764	1	6	2	7	3	4	3	3	3	4	4	5
BJTB090765	6	6	5	5	3	5	2	3	3	4	4	5
BJTB090766	4	3	2	5	4	3	3	3	3	2	4	5
BJTB090767	6	5	2	5	3	5	4	1	4	4	4	5
BJTB090768	3	5	2	5	3	5	4	2	4	4	4	5
BJTB090769	6	7	2	5	3	5	4	3	4	4	4	5
BJTB090771	6	5	4	5	3	5	2	3	3	4	4	5
BJTB090773	3	5	2	5	3	5	3	3	4	4	4	5
BJTB090774	6	6	2	7	4	5	3	3	4	4	4	5
BJTB090800	5	6	2	3	3	5	3	3	4	4	4	5
BJTB090801	1	6	2	5	3	3	3	3	4	2	2	5
BJTB090802	5	4	2	9	3	5	3	3	4	4	4	5
BJTB090803	6	6	2	7	3	5	3	3	3	4	4	5
BJTB090804	3	5	2	5	3	5	3	3	4	4	4	5
BJTB090805	1	6	2	7	3	3	4	3	4	2	2	5
BJTB090806	3	2	2	5	3	3	4	3	4	2	4	5
BJTB090854	5	5	2	3	2	5	4	2	4	4	4	5
BJTB090855	5	6	2	3	3	5	4	3	4	4	5	5
BJTB090856	5	5	4	3	3	2	4	3	3	4	4	5
BJTB090857	5	2	2	2	4	5	3	3	3	2	4	5
BJTB090858	5	5	2	2	3	7	4	3	3	4	4	5
BJTB090859	3	5	2	2	3	3	3	3	3	2	4	5
BJTB090860	3	6	2	3	3	5	4	3	4	4	4	5
BJTB090861	5	6	2	4	4	5	9	3	4	4	4	5
BJTB090862	5	6	2	4	4	5	8	3	4	4	4	5
BJTB090865	5	5		4	4	5	9	3	3	4	6	5
BJTB090866	6	5	3	4	4	5	9	3	4	4	4	5
BJTB090867	5	6	2	4	4	5	3	3	4	4	4	5
BJTB090868	5	6	2	4	4	5	3	3	3	4	4	5
BJTB090869	5	6	2	4	4	5	9	3	4	4	4	5
BJTB090870	5	5	2	4	4	5	9	3	4	5	4	5
BJTB090871	4	6	2	4	4	5	9	3	4	4	4	5
BJTB090872	6	7	2	4	4	4	4	3	4	4	4	5
BJTB090873	4	2	4	5	3	3	9	3	4	4	4	5
BJTB090874	8	6	3	4	4	5	9	3	4	4	7	5
BJTB090875	4	4	2	4	4	5	9	3	4	4	4	5
BJTB090876	5	7	4	4	4	5	9	2	4	4	4	5
BJTB090877	5	5	2	4	4	5	9	4	3	4	4	5
BJTB090878	5	4	2	4	4	4	9	4	4	4	4	5
BJTB090879	5	6	2	4	4	4	9	3	4	4	4	5
BJTB090880	5	5	2	4	4	3	9	4	4	4	4	5
BJTB090882	5	6	2	4	4	5	7	3	4	4	4	5
BJTB090883	4	7	2	4	4	5	9	3	4	4	4	5
BJTB090884	9	5	2	4	4	5	9	3	4	4	4	5
BJTB090886	3	5	2	4	4	3	9	3	4	2	4	5
BJTB090887	5	5	2	4	4	5	9	3	4	4	4	5
BJTB090889	5	5	2	4	4	5	9	3	4	4	6	5
BJTB090890	5	6	2	4	4	6	9	3	4	4	4	5
BJTB090891	3	4	2	3	4	3	9	3	3	2	4	5
BJTB090892	5	6	3	4	4	5	2	3	4	4	4	5
BJTB090893	4	5	2	4	4	5	9	3	4	4	4	5
BJTB090894	5	5	4	4	4	5	2	3	4	4	4	5
BJTB090895	4	20	2	4	4	5	9	3	4	4	4	5
BJTB090896	5	5	3	4	4	4	2	3	4	4	4	5
BJTB090898	5	5	2	4	4	5	9	3	4	4	4	5
BJTB090900	3	6	3	4	4	5	9	3	4	4	4	5
BJTB090901	5	6	2	4	4	5	9	3	4	4	4	5
BJTB090902	5	4	2	4	4	5	8	2	3	4	4	5
BJTB090903	4	7	2	4	5	5	8	3	4	4	4	5
BJTB090904	5	6	4	4	4	5	9	3	4	4	4	5
BJTB090906	5	2	2	4	4	5	9	3	4	4	4	5
BJTB090908	5	5	2	4	4	5	9	3	4	4	4	5
BJTB090909	5	5	2	4	4	4	2	4	4	4	4	5
BJTB090910	5	4	2	4	4	5	2	3	4	4	4	5
BJTB090911	4	4	2	4	4	4	9	3	4	4	4	5
BJTB090912	5	5	4	4	4	5	9	3	4	4	4	5
BJTB090913	4	6	2	4	4	5	9	3	4	2	4	5
BJTB090914	5	6	2	4	4	5	9	3	4	4	4	5
BJTB090915	5	6	2	3	4	5	9	3	4	4	4	5
BJTB090916	5	6	2	4	5	5	9	3	4	4	5	5
BJTB090917	5	6	2	4	4	5	9	3	4	4	4	5
BJTB090918	5	4	2	4	4	5	9	3	4	4	4	5
BJTB090919	5	5	2	3	4	5	9	3	4	4	4	5
BJTB090921	5	6	2	4	4	5	9	3	3	4	4	5
BJTB090924	5	6	2	3	4	5	9	3	4	4	5	5
BJTB090925	5	6	2	3	6	5	9	3	4	4	4	0
BJTB090964	5	3	2	4	4	5	4	3	4	4	4	5
BJTB090965	4	3	2	4	4	5	4	2	4	4	4	5
BJTB090966	5	4	4	3	4	5	4	3	4	4	4	5
BJTB090967	1	3	2	3	4	3	4	2	4	4	2	5
BJTB090968	3	6	2	4	4	4	4	3	4	4	6	5
BJTB090971	4	7	2	4	4	2	4	3	4	2	4	5
BJTB090972	5	6	4	3	4	5	4	3	4	2	4	5
BJTB090976	2	4	2	3	3	3	4	2	2	1	2	5
BJTB090977	5	6	2	3	4	5	4	3	4	4	4	5
BJTB090979	4	5	2	4	3	5	3	3	4	4	5	5
BJTB090981	4	6	2	4	4	5	4	3	4	4	4	5
BJTB090982	5	6	2	4	4	5	4	3	4	4	4	5
BJTB090983	5	5	2	4	4	3	4	3	3	4	4	5
BJTB090985	5	6	2	4	4	5	4	3	4	4	4	5
BJTB090986	5	6	2	4	6	5	4	3	4	4	4	5
BJTB090989	5	5	2	4	4	5	4	3	4	4	4	5
BJTB090990	5	6	2	4	4	5	4	3	4	4	4	5
BJTB090991	5	6	2	4	4	5	4	3	3	4	4	5
BJTB090992	5	5	2	4	4	5	3	3	4	4	2	5
BJTB090993	4	4	2	4	4	5	3	3	4	2	4	5
BJTB090997	5	6	2	4	4	5	3	3	4	4	4	5
BJTB090998	5	4	2	4	4	5	3	3	4	4	4	5
BJTB091000	5	6	2	4	4	3	3	3	4	4	4	5
BJTB091001	5	6	2	4	4	5	3	3	4	4	4	5
BJTB091002	5	5	3	4	4	5	2	3	4	4	4	5
BJTB091004	5	5	2	4	4	5	3	3	4	4	4	5
BJTB091005	5	6	2	4	4	5	2	3	4	4	4	5
BJTB091006	3	3	2	4	4	3	3	3	2	4	4	5
BJTB091007	5	5	2	4	4	5	3	3	4	3	4	5
BJTB091008	5	6	2	4	4	5	3	3	4	4	3	5
BJTB091009	3	4	2	4	3	3	3	3	3	4	4	5
BJTB091011	4	6	2	4	4	5	4	3	4	4	4	5
BJTB091012	5	4	3	3	4	5	3	5	4	4	4	5
BJTB091013	5	3	2	4	4	5	2	3	3	4	4	5
BJTB091014	5	6	2	4	4	4	4	3	4	4	4	5
BJTB091015	4	2	2	4	4	3	3	4	3	2	4	5
BJTB091016	5	5	2	5	4	5	3	5	4	4	4	5
BJTB091017	5	6	2	3	4	5	3	3	4	4	4	5
BJTB091018	5	6	2	4	4	5	4	3	4	4	4	5
BJTB091019	5	5	2	3	4	5	3	4	4	4	4	5
BJTB091020	4	7	2	4	4	5	2	3	4	4	4	5
BJTB091021	5	5	4	4	4	5	3	3	3	4	4	5
BJTB091022	4	6	2	4	4	5	4	3	4	4	4	5
BJTB091023	5	5	4	4	4	5	2	5	4	4	4	5
BJTB091024	1	6	2	4	4	2	4	1	3	2	2	5
BJTB091025	5	5	2	4	4	5	3	3	3	4	4	5
BJTB091026	4	3	2	4	4	5	5	3	3	2	5	6
BJTB091028	4	5	3	4	4	5	5	3	4	3	4	5
BJTB091027	2	2	2	4	4	2	5	4	2	1	3	5
BJTB091029	5	6	2	4	4	5	3	3	4	4	4	5
BJTB091030	5	5	2	3	4	5	5	4	4	4	4	5
BJTB091032	5	5	2	4	4	5	5	3	3	4	4	5
BJTB091033	5	6	2	4	4	5	5	3	4	4	4	5
BJTB091034	6	6	2	4	4	5	5	3	3	4	4	5
BJTB091035	5	5	3	4	4	5	5	3	4	4	4	5
BJTB091036	5	6	2	4	4	5	5	3	4	4	4	5
BJTB091189	5	3	2	3	7	3	4	3	4	3	2	5
BJTB091190	5	6	2	4	7	5	5	1	4	4	4	5
BJTB091191	4	3	2	4	6	5	3	3	4	4	5	5
BJTB091192	5	4	2	4	7	5	5	3	4	4	4	5
BJTB091193	5	4	2	4	7	5	5	2	4	4	4	5
BJTB091194	5	4	2	3	7	7	5	4	4	4	4	5
BJTB091195	4	5	2	4	7	5	2	3	4	4	4	5
BJTB091201	5	5	2	4	7	5	6	1	4	4	5	5
BJTB091202	5	4	2	4	7	5	6	3	4	4	4	5
BJTB091203	5	6	2	4	7	7	6	3	3	4	5	5
BJTB091204	7	6	2	4	8	5	6	3	4	4	4	5
BJTB091205	5	6	2	4	6	5	6	3	4	4	4	5
BJTB091207	3	3	2	3	7	3	5	4	4	3	4	5
BJTB091208	3	4	2	3	7	3	5	3	4	3	4	5
BJTB091210	5	5	2	4	7	5	5	3	5	4	4	5
BJTB091211	5	6	2	4	7	5	6	3	4	4	4	5
BJTB091213	7	6	7	3	7	5	5	3	4	4	4	5
BJTB091214	4	5	2	4	7	5	5	3	4	4	4	5
BJTB091218	5	6	2	4	7	5	5	3	2	4	4	5
BJTB091219	5	5	4	4	7	5	5	3	4	4	4	5
BJTB091220	3	1	2	6	5	4	5	2	4	4	4	5
BJTB091230	5	6	2	4	7	5	5	3	4	4	4	5
BJTB091231	5	4	2	4	7	5	5	4	3	4	4	5
BJTB091232	3	5	4	4	7	4	5	3	3	4	4	5
BJTB091233	5	5	2	4	7	5	6	3	4	4	4	5
BJTB091241	5	5	2	4	7	5	5	3	3	4	5	5
BJTB091242	5	6	2	4	7	5	5	3	4	4	4	5
BJTB091243	4	5	0	4	7	5	5	3	4	4	4	5
BJTB091244	5	6	3	4	7	5	5	3	4	4	5	5
BJTB091248	5	5	2	4	7	5	5	3	2	4	4	5
BJTB091251	3	4	2	3	6	4	4	3	4	2	3	5
BJTB091252	5	4	2	4	7	5	5	4	4	4	4	5
BJTB091261	5	5	2	4	7	4	5	3	4	2	5	5
BJTB091262	5	6	2	4	7	5	4	3	4	4	2	5
BJTB091264	5	6	2	4	7	5	4	3	4	4	4	5
BJTB091266	5	6	2	4	7	5	4	3	4	4	4	5
BJTB091268	3	2	2	3	7	3	3	3	4	2	4	6
BJTB091269	5	6	2	4	7	5	4	3	4	4	4	5
BJTB091270	5	7	2	4	7	5	4	3	3	4	4	5
BJTB091271	5	6	2	4	7	4	4	3	4	4	4	5
BJTB091272	5	6	2	4	7	5	4	3	4	4	4	5
BJTB091273	5	6	2	4	7	5	4	4	4	4	4	5
BJTB091275	5	4	2	4	7	5	5	3	4	4	4	5
BJTB091276	5	6	2	4	7	5	5	2	4	4	4	5
BJTB091277	4	4	2	4	7	5	5	3	4	4	4	5
BJTB091278	4	5	4	4	7	6	5	3	4	4	4	5
BJTB091279	5	5	2	4	7	5	5	3	4	4	4	5
BJTB091281	5	4	2	4	7	6	5	3	4	4	4	5
BJTB091283	5	6	2	4	7	5	5	3	4	4	4	5
BJTB091284	5	5	2	4	7	5	5	3	4	4	4	5
BJTB091285	5	4	3	4	7	4	5	3	4	4	4	5
BJTB091287	6	3	2	4	7	4	5	3	3	3	4	5
BJTB091288	1	3	2	3	7	5	5	3	4	4	6	5
BJTB091289	4	6	2	4	7	6	5	3	4	3	4	5
BJTB091291	5	6	1	4	6	5	5	3	4	4	5	5
BJTB091292	5	6	2	4	8	7	3	3	4	4	4	5
BJTB091293	5	5	2	4	7	8	5	2	4	4	4	5
BJTB091295	1	5	2	4	7	8	6	3	3	3	4	5
BJTB091296	5	2	2	3	7	8	5	3	3	4	5	1
BJTB091297	5	5	2	4	7	8	3	3	3	4	4	5
BJTB091298	5	4	2	4	7	8	5	3	4	4	4	5
BJTB091299	4	7	2	4	7	6	6	3	4	4	4	5
BJTB091300	7	4	2	4	7	6	5	4	4	4	4	5
BJTB091301	3	3	2	3	7	5	5	3	2	2	4	5
BJTB091302	5	6	2	4	7	7	5	2	4	4	4	5
BJTB091303	5	6	2	3	7	7	3	3	4	4	4	5
BJTB091304	5	5	2	4	7	7	5	5	4	4	4	5
BJTB091305	5	5	2	4	7	8	5	3	4	4	4	5
BJTB091306	5	6	2	4	7	8	5	3	4	4	5	5
BJTB091308	5	5	2	4	7	8	5	3	4	4	4	5
BJTB091311	5	4	2	4	7	8	5	3	4	4	5	5
BJTB091313	5	6	2	4	7	8	4	3	4	4	4	5
BJTB091318	5	6	2	4	8	8	5	3	4	4	4	5
BJTB091319	5	6	2	3	7	8	5	3	2	4	4	5
BJTB091320	5	4	2	4	7	8	5	3	4	4	4	5
BJTB091321	5	6	2	4	7	8	4	3	4	4	4	5
BJTB091322	4	5	2	4	7	8	5	2	4	4	4	5
BJTB091324	5	5	2	4	7	8	5	3	3	4	4	5
BJTB091325	5	6	2	4	7	8	5	3	4	4	6	5
BJTB091326	6	5	2	4	7	8	5	3	3	4	3	5
BJTB091327	4	6	2	4	7	8	5	3	4	4	4	5
BJTB091328	5	6	3	4	7	8	5	3	4	4	4	5
BJTB091330	5	6	2	4	7	8	5	3	4	4	5	5
BJTB091331	5	5	2	4	7	8	5	3	4	4	4	5
BJTB091332	4	6	2	4	7	8	3	3	4	4	4	5
BJTB091333	5	5	3	3	7	9	5	3	4	4	4	5
BJTB091335	5	6	2	4	7	6	5	7	4	4	4	5
BJTB091336	8	6	2	4	7	8	5	3	4	4	4	5
BJTB091337	5	3	2	4	7	8	4	3	3	4	4	5
BJTB091338	5	6	2	4	7	8	4	3	4	4	4	5
BJTB091339	6	6	2	4	7	7	4	3	4	4	7	5
BJTB091341	5	7	2	4	7	8	5	3	4	4	4	5
BJTB091342	5	7	2	4	6	8	3	1	4	4	4	5
BJTB091344	1	5	2	3	8	6	5	2	3	2	2	5
BJTB091345	5	6	2	4	7	6	5	3	3	4	3	5
BJTB091346	2	3	2	5	5	5	5	2	0	4	4	5
BJTB091348	3	4	6	4	7	7	5	2	3	2	4	5
BJTB091349	4	6	2	4	7	7	5	3	4	4	5	5
BJTB091350	5	6	2	4	7	8	5	3	4	4	4	5
BJTB091351	5	4	2	4	7	8	4	3	4	4	4	5
BJTB091352	5	5	2	4	6	6	6	3	4	4	4	5
BJTB091356	5	6	2	4	6	6	5	4	4	4	4	5
BJTB091358	5	5	2	4	7	8	5	4	4	4	4	5
BJTB091359	5	6	2	4	7	6	5	3	4	4	4	5
BJTB091360	4	5	2	4	8	6	5	3	4	4	4	5
BJTB091361	5	4	2	4	6	8	5	3	4	4	4	5
BJTB091362	5	6	2	4	7	8	5	3	4	4	4	5
BJTB091363	3	1	2	4	7	8	5	3	4	4	4	5
BJTB091364	3	3	2	4	5	5	5	3	3	2	6	5
BJTB091366	5	6	2	4	8	6	5	3	4	4	4	5
BJTB091367	4	7	2	4	6	8	5	3	4	4	4	5
BJTB091368	5	7	2	4	7	8	5	3	4	4	4	5
BJTB091369	5	4	2	4	7	8	5	3	4	4	4	5
BJTB091370	5	5	2	4	7	8	5	3	4	4	4	5
BJTB091371	5	6	2	4	7	8	5	3	4	4	4	5
BJTB091372	3	3	2	3	7	5	5	3	3	2	4	5
BJTB091373	5	6	2	4	7	9	5	3	4	4	4	5
BJTB091374	5	4	2	4	7	8	5	3	4	4	4	5
BJTB091375	5	6	2	4	7	6	5	3	4	4	4	5
BJTB091376	5	6	2	4	7	6	5	3	4	4	5	5
BJTB091377	4	4	2	4	7	6	5	3	4	4	4	5
BJTB091378	5	5	3	4	7	6	5	3	4	4	4	5
BJTB091379	5	5	2	4	7	6	5	3	4	4	4	5
BJTB091380	1	6	2	3	7	4	4	2	4	2	2	5
BJTB091381	5	5	2	4	7	5	5	3	4	4	4	5
BJTB091382	5	4	2	4	6	6	5	3	4	4	4	5
BJTB091383	6	6	2	4	7	6	5	3	4	4	4	5
BJTB091385	5	6	2	4	7	6	5	3	4	4	4	5
BJTB091386	5	5	2	4	7	6	5	3	4	4	4	5
BJTB091387	3	1	2	6	5	5	4	4	3	4	5	5
BJTB091388	3	1	3	6	5	4	4	2	3	4	4	5
BJTB091389	5	6	3	4	7	6	5	3	4	4	4	5
BJTB091390	5	6	2	4	6	6	6	1	4	4	4	5
BJTB091392	5	5	2	3	7	6	8	3	4	5	4	5
BJTB091393	5	4	2	3	7	6	9	3	4	4	4	5
BJTB091394	4	10	2	2	7	5	6	3	4	4	4	5
BJTB091395	1	2	2	3	7	4	2	2	3	4	2	1
BJTB091396	5	5	2	4	7	6	4	3	4	4	4	5
BJTB091399	4	2	2	6	7	6	5	3	4	2	4	5
BJTB091401	4	6	4	4	7	7	5	3	4	4	4	5
BJTB091402	5	6	2	4	7	7	5	3	4	4	4	5
BJTB091403	5	5	2	3	7	8	5	3	4	4	4	5
BJTB091404	5	4	2	4	7	7	5	3	4	4	4	5
BJTB091406	3	4	2	3	7	4	4	3	3	2	4	1
BJTB091407	3	3	2	3	7	5	4	3	3	2	4	1
BJTB091409	5	5	6	4	7	6	3	3	4	4	4	5
BJTB091410	4	5	2	4	7	7	5	4	4	4	4	5
BJTB091411	5	6	2	4	7	6	5	3	4	4	4	5
BJTB091412	3	3	2	3	7	5	4	5	3	2	4	5
BJTB091413	5	5	2	4	6	7	5	3	4	4	4	5
BJTB091414	1	4	2	3	6	4	4	2	4	2	2	5
BJTB091415	5	6	2	4	7	7	5	3	4	4	4	5
BJTB091423	5	6	3	4	7	7	5	3	4	4	4	5
BJTB091426	5	6	2	4	7	4	5	3	4	4	4	5
BJTB091427	1	3	2	3	7	4	4	2	5	2	3	4
BJTB091428	5	6	0	4	7	6	5	3	4	4	4	5
BJTB091429	5	5	2	4	7	6	5	3	4	4	4	5
BJTB091430	1	5	2	3	7	4	5	2	3	3	2	5
BJTB091431	4	5	2	4	7	7	3	4	4	4	4	5
BJTB091432	5	6	2	4	7	7	6	3	4	4	4	5
BJTB091433	5	6	2	4	7	7	6	3	4	4	4	5
BJTB091434	4	6	2	4	7	7	4	3	4	4	4	5
BJTB091435	5	6	2	3	7	7	6	4	4	4	4	5
BJTB091438	5	6	2	4	7	7	3	3	3	4	3	5
BJTB091440	3	1	2	3	5	6	5	2	3	4	3	5
BJTB091442	5	5	2	4	7	7	6	3	4	4	4	5
BJTB091444	5	5	2	4	7	7	6	3	4	4	4	5
BJTB091445	5	6	2	4	8	7	6	3	4	4	4	5
BJTB091446	5	6	2	3	6	7	6	4	4	4	4	5
BJTB091447	4	7	2	4	7	7	6	3	4	4	4	5
BJTB091448	9	6	1	4	7	7	6	3	4	4	4	5
BJTB091451	5	6	2	3	6	7	6	3	4	4	4	5
BJTB091452	6	6	2	4	7	7	6	3	4	4	4	5
BJTB091453	5	6	2	4	7	7	6	3	4	4	4	5
BJTB091454	5	5	2	4	6	7	6	3	3	4	4	5
BJTB091455	5	6	2	3	7	7	6	3	4	4	4	5
BJTB091456	5	5	2	4	7	7	6	3	4	4	4	5
BJTB091457	5	3	2	4	7	7	6	3	4	4	4	5
BJTB091458	3	3	2	3	7	6	6	5	2	2	4	5
BJTB091459	5	5	0	4	7	7	6	3	4	4	4	5
BJTB091460	5	5	2	4	7	7	4	3	4	4	4	5
BJTB091461	5	5	2	4	7	7	6	3	4	4	4	5
BJTB091462	1	4	2	3	6	5	3	2	4	2	2	5
BJTB091463	5	5	2	4	6	7	6	3	4	4	4	5
BJTB091464	4	5	2	4	7	7	6	3	3	4	4	5
BJTB091465	5	5	2	4	7	7	6	3	4	4	4	5
BJTB091466	5	6	2	4	7	7	6	3	4	4	5	1
BJTB091467	4	7	2	4	7	7	6	3	4	4	4	5
BJTB091468	5	6	2	4	7	7	6	3	4	4	4	5
BJTB091473	5	5	2	3	7	7	6	3	4	4	4	5
BJTB091474	6	5	2	4	7	7	6	3	3	2	4	5
BJTB091475	5	4	2	4	7	7	6	3	4	4	4	5
BJTB091476	5	6	2	3	7	7	6	3	3	4	4	5
BJTB091477	5	6	2	4	7	7	6	3	4	4	4	5
BJTB091478	5	6	2	4	7	7	6	3	4	4	3	5
BJTB091480	6	3	2	4	7	7	6	3	3	2	4	5
BJTB091483	5	4	2	4	7	6	5	3	4	4	4	5
BJTB091484	4	6	2	4	7	7	5	3	4	1	5	5
BJTB091485	5	6	4	4	7	7	5	3	4	4	4	5
BJTB091486	4	7	4	4	7	7	5	3	3	4	4	5
BJTB091487	3	4	4	3	7	5	4	3	3	2	4	5
BJTB091488	5	5	2	4	7	7	5	3	3	4	4	5
BJTB091489	4	6	2	2	7	7	5	3	3	4	4	5
BJTB091491	5	6	2	4	7	7	5	3	4	4	4	5
BJTB091492	4	4	2	4	7	4	5	3	4	4	4	5
BJTB091493	5	6	3	4	7	7	5	3	4	4	5	5
BJTB091494	5	6	2	4	7	7	5	3	4	4	4	5
BJTB091495	5	5	2	4	7	7	5	3	4	4	4	5
BJTB091496	5	5	2	4	7	7	5	3	4	4	4	5
BJTB091497	5	6	2	4	7	7	5	3	4	4	5	5
BJTB091498	5	5	2	4	7	7	5	3	4	4	4	5
BJTB091499	5	6	2	4	8	6	5	4	4	4	3	5
BJTB091500	5	6	2	3	7	6	5	3	4	4	4	5
BJTB091501	1	4	2	3	7	4	4	2	4	2	2	5
BJTB091502	5	5	2	4	7	7	5	3	4	4	4	5
BJTB091503	5	6	2	3	7	7	5	3	4	4	4	5
BJTB091504	5	6	2	4	7	7	5	3	4	4	4	5
BJTB091505	5	6	2	4	7	7	5	3	4	4	4	5
BJTB091506	5	6	2	4	6	7	5	3	4	4	4	5
BJTB091508	3	6	1	3	7	7	5	3	4	4	4	5
BJTB091510	5	6	2	3	7	7	5	2	4	4	4	5
BJTB091512	4	6	2	2	7	7	5	3	4	4	4	5
BJTB091514	1	6	2	4	7	4	4	3	4	4	4	5
BJTB091517	5	5	2	3	7	6	5	1	4	4	4	5
BJTB091518	4	6	2	3	7	7	5	3	4	4	7	5
BJTB091519	5	6	2	4	7	7	5	3	4	4	4	5
BJTB091520	5	6	2	4	7	7	5	2	4	4	4	5
BJTB091521	5	6	2	4	7	7	5	3	4	4	4	5
BJTB091523	5	6	2	4	7	7	5	3	4	4	4	5
BJTB091524	5	6	2	4	7	6	4	3	4	4	4	5
BJTB091525	4	7	2	4	6	6	5	3	4	4	4	5
BJTB091526	5	5	2	4	7	6	5	3	4	4	4	5
BJTB091527	5	6	2	5	7	7	5	2	4	4	4	5
BJTB091528	5	6	2	3	5	7	5	3	4	4	4	5
BJTB091529	3	4	2	3	7	5	4	3	3	2	4	5
BJTB091530	5	7	2	4	7	7	5	3	4	4	4	5
BJTB091531	4	5	2	4	7	7	5	3	4	4	4	5
BJTB091532	5	5	2	4	7	7	5	2	4	4	4	5
BJTB091533	5	6	2	4	7	7	5	3	4	4	4	5
BJTB091534	5	6	2	4	7	6	5	3	4	4	4	5
BJTB091535	6	4	2	4	7	6	5	3	4	4	4	5
BJTB091536	5	6	2	4	7	6	5	3	4	4	4	5
BJTB091537	5	5	2	4	7	6	5	3	3	4	3	5
BJTB091538	5	6	2	4	7	7	5	4	4	4	4	5
BJTB091539	5	6	2	4	7	6	5	3	4	4	4	5
BJTB091540	5	6	2	4	7	6	5	3	4	4	4	5
BJTB091541	4	5	2	4	7	6	5	4	4	4	4	5
BJTB091542	8	5	4	3	7	6	5	3	4	4	4	5
BJTB091543	5	6	2	4	7	7	5	3	4	4	4	5
BJTB091544	1	6	2	3	7	5	4	2	4	2	2	5
BJTB091545	3	2	2	3	7	5	4	3	3	2	4	6
BJTB091547	5	6	2	4	7	7	5	3	4	4	4	5
BJTB091548	5	6	2	5	7	6	5	3	4	4	4	5
BJTB091549	5	5	2	4	7	6	5	1	4	4	4	5
BJTB091550	3	5	2	4	7	6	5	4	4	4	4	5
BJTB091552	5	6	2	4	6	7	5	3	3	4	4	5
BJTB091553	1	2	2	3	6	5	4	2	1	2	2	5
BJTB091554	5	5	2	4	7	6	5	3	3	4	4	5
BJTB091555	5	3	2	4	7	6	3	3	4	4	4	5
BJTB091558	4	7	2	4	7	7	3	3	4	4	5	5
BJTB091559	1	6	2	3	7	5	4	2	3	2	2	5
BJTB091560	5	5	2	4	7	6	5	3	4	4	4	5
BJTB091561	5	5	2	4	7	7	5	3	4	4	4	5
BJTB091563	5	6	2	4	7	6	5	3	4	4	4	5
BJTB091564	4	5	2	4	7	6	5	3	4	4	4	5
BJTB091565	1	6	2	4	7	6	4	4	4	4	4	5
BJTB091566	5	6	2	4	7	7	5	3	4	4	4	5
BJTB091567	5	4	2	4	6	7	5	3	4	4	4	5
BJTB091568	5	6	2	4	7	7	5	3	4	4	4	5
BJTB091569	5	7	2	4	7	6	5	3	4	4	4	5
BJTB091570	5	6	2	3	7	7	5	3	4	4	4	5
BJTB091571	3	6	2	3	7	4	4	3	3	2	4	5
BJTB091572	5	6	2	4	7	7	5	3	4	4	4	5
BJTB091573	5	6	2	4	8	6	5	3	4	4	4	5
BJTB091574	5	4	2	3	7	7	5	3	4	4	4	5
BJTB091576	5	5	2	4	7	6	5	3	3	4	4	5
BJTB091577	5	6	2	3	7	6	5	3	5	4	4	5
BJTB091578	4	5	2	4	7	6	5	3	2	4	4	5
BJTB091579	5	5	2	4	7	6	5	3	4	4	4	5
BJTB091580	5	5	2	4	7	7	4	3	4	4	4	5
BJTB091583	5	5	2	4	7	7	4	3	4	4	4	5
BJTB091585	3	3	2	4	7	4	4	3	3	2	4	5
BJTB091586	1	4	2	4	7	4	3	2	3	2	2	5
BJTB091587	5	6	2	4	7	7	4	4	4	4	3	5
BJTB091588	5	5	2	4	7	7	4	3	4	4	4	5
BJTB091589	5	6	2	4	7	7	4	3	4	4	4	5
BJTB091590	5	6	2	4	7	7	4	3	4	4	4	4
BJTB091591	5	8	2	4	7	7	4	3	4	4	4	5
BJTB091592	5	6	2	4	7	7	3	3	4	4	4	5
BJTB091593	1	5	2	4	7	4	3	2	4	2	2	5
BJTB091594	5	6	2	4	7	7	3	3	4	4	3	5
BJTB091596	5	5	2	4	7	7	5	3	4	4	4	5
BJTB091597	4	5	2	4	7	7	5	3	3	4	4	1
BJTB091598	1	6	2	3	7	6	4	2	2	2	2	5
BJTB091599	4	5	2	4	7	7	5	3	3	4	4	5
BJTB091600	5	5	2	4	6	7	5	3	4	4	4	5
BJTB091602	5	5	2	4	7	7	5	1	3	2	4	5
BJTB091603	3	2	2	4	7	6	4	3	3	4	4	5
BJTB091604	5	5	2	4	7	7	5	3	4	2	4	5
BJTB091605	3	3	2	3	7	6	4	3	2	2	5	5
BJTB091606	5	4	2	4	7	7	5	4	3	4	4	5
BJTB091607	4	6	2	4	6	7	4	3	4	4	4	5
BJTB091608	4	6	1	4	6	6	4	3	4	4	4	5
BJTB091611	5	6	2	4	7	6	4	4	4	4	4	5
BJTB091613	5	5	2	4	6	7	4	3	4	4	4	5
BJTB091614	6	6	2	2	7	7	4	3	4	4	5	5
BJTB091615	5	5	2	4	7	7	4	3	4	4	4	5
BJTB091616	4	6	2	4	7	8	4	3	4	4	4	5
BJTB091618	5	8	2	4	7	7	4	3	4	4	4	5
BJTB091619	4	3	2	4	7	7	4	3	1	4	3	5
BJTB091621	6	6	2	3	7	7	4	3	4	4	4	5
BJTB091622	5	5	2	4	7	7	4	3	4	4	2	5
BJTB091623	4	6	2	4	7	7	4	3	3	4	4	5
BJTB091625	4	6	2	4	7	7	4	3	4	4	4	5
BJTB091626	5	6	2	4	7	7	4	3	4	4	4	5
BJTB091627	3	2	2	4	5	6	4	2	3	2	4	5
BJTB091628	5	6	3	4	7	7	4	3	4	4	5	5
BJTB091630	5	6	2	4	7	7	4	3	4	4	4	5
BJTB091633	5	6	2	4	7	6	4	3	4	4	4	5
BJTB091634	1	5	2	4	7	4	4	2	3	2	1	5
BJTB091635	5	6	2	4	7	6	4	3	4	4	4	5
BJTB091636	5	6	2	4	7	6	4	3	4	4	4	5
BJTB091637	4	6	2	4	7	6	4	3	4	4	4	5
BJTB091638	5	3	2	4	6	6	4	3	4	4	4	5
BJTB091640	5	6	2	3	7	6	4	3	4	4	4	5
BJTB091641	4	6	2	3	7	6	4	3	4	4	4	5
BJTB091642	5	4	2	4	7	6	4	3	4	4	5	5
BJTB091643	3	5	2	3	7	4	3	3	2	2	2	5
BJTB091644	5	6	2	4	7	6	4	2	4	4	4	5
BJTB091653	5	5	3	4	7	6	4	3	4	4	4	5
BJTB091654	5	5	2	4	7	6	4	3	3	4	2	5
BJTB091655	5	4	2	4	7	6	3	3	4	4	4	6
BJTB091656	5	6	2	4	7	6	3	3	4	4	4	5
BJTB091657	5	5	2	4	7	6	3	3	4	4	4	5
BJTB091659	4	6	6	4	7	6	3	3	4	4	4	5
BJTB091660	5	5	2	3	7	6	3	3	4	4	4	5
BJTB091661	5	20	2	3	7	6	3	3	4	4	4	5
BJTB091662	4	6	2	2	7	6	3	3	4	4	4	5
BJTB091663	5	5	4	4	7	6	3	3	4	4	7	5
BJTB091664	4	5	2	3	7	6	3	3	3	4	4	5
BJTB091666	1	5	2	2	7	5	3	2	4	2	2	5
BJTB091667	5	6	2	3	7	6	3	3	4	4	4	5
BJTB091670	5	6	2	3	7	6	3	3	4	4	4	5
BJTB091671	5	6	2	3	7	6	3	3	4	4	4	5
BJTB091672	5	6	2	2	7	6	3	3	4	4	4	5
BJTB091673	5	5	2	3	7	6	3	3	4	4	4	5
BJTB091674	4	6	2	3	7	6	3	3	4	4	3	5
BJTB091676	4	4	4	1	7	6	3	3	4	4	4	5
BJTB091677	5	4	4	3	7	6	3	3	4	4	5	5
BJTB091678	5	5	2	3	7	6	3	3	4	4	4	5
BJTB091679	5	5	2	3	7	6	5	6	4	4	4	5
BJTB091680	4	7	2	4	7	6	5	3	4	2	4	5
BJTB091681	5	5	2	3	7	6	5	1	3	4	4	5
BJTB091682	5	5	2	3	7	6	5	3	4	4	4	5
BJTB091684	8	4	2	4	7	6	5	3	4	3	4	5
BJTB091685	4	7	2	3	7	6	5	4	4	4	4	5
BJTB091686	4	6	2	3	7	6	5	4	4	4	4	5
BJTB091687	5	6	4	3	7	6	5	3	3	4	4	5
BJTB091688	5	4	2	4	7	7	5	3	4	4	4	5
BJTB091689	5	6	2	3	7	7	5	3	4	4	4	5
BJTB091690	5	5	2	4	7	7	5	3	4	4	4	5
BJTB091691	5	6	2	4	7	7	5	3	4	4	4	5
BJTB091692	5	6	2	4	7	7	5	3	4	4	4	5
BJTB091693	5	6	2	4	7	7	5	3	4	4	3	5
BJTB091694	5	6	2	3	7	7	5	4	4	4	4	5
BJTB091696	5	8	2	4	7	7	5	3	4	4	4	5
BJTB091697	5	6	2	4	7	7	5	3	4	4	4	5
BJTB091698	5	5	2	3	7	7	5	3	4	3	4	5
BJTB091699	3	4	2	4	7	5	5	3	4	2	4	5
BJTB091700	4	6	2	4	7	7	5	3	4	2	4	5
BJTB091702	5	5	2	4	7	7	5	3	4	4	4	5
BJTB091703	5	5	2	3	7	5	4	3	4	4	4	5
BJTB091761	5	6	3	2	3	5	4	3	4	4	4	5
BJTB091762	5	5	2	3	3	5	4	3	1	4	4	5
BJTB091763	5	5	2	2	3	5	4	3	4	4	4	5
BJTB091764	5	4	2	3	3	5	4	2	4	4	4	5
BJTB091765	5	5	2	3	3	5	4	3	4	4	4	5
BJTB091766	5	5	2	3	3	5	4	4	4	4	4	5
BJTB091767	5	6	2	3	3	5	2	3	4	4	4	5
BJTB091768	5	4	2	3	2	5	2	3	4	4	4	5
BJTB091769	3	3	2	3	3	3	2	5	3	2	4	5
BJTB091770	3	6	2	2	3	3	4	2	4	2	2	5
BJTB091771	5	6	2	2	3	5	4	3	4	4	4	5
BJTB091772	3	6	2	3	3	5	4	2	4	4	3	5
BJTB091773	5	6	2	3	3	5	4	3	4	4	4	5
BJTB091774	5	6	2	3	2	5	3	3	4	4	4	5
BJTB091775	5	5	2	3	3	6	3	3	3	4	4	5
BJTB091776	4	7	2	3	3	5	4	2	4	4	4	5
BJTB091777	3	7	4	3	3	5	4	3	4	4	4	5
BJTB091781	5	5	2	3	3	5	4	3	4	4	4	5
BJTB091782	4	7	2	3	3	5	4	3	4	4	4	5
BJTB091783	1	3	4	3	3	3	4	2	4	2	2	5
BJTB091784	5	5	2	3	3	5	3	3	3	4	3	5
BJTB091785	5	5	2	3	3	5	4	3	4	4	4	5
BJTB091786	5	6	2	3	3	4	4	3	4	4	4	5
BJTB091787	4	4	2	3	3	5	4	3	4	4	4	5
BJTB091788	3	1	3	3	3	3	4	2	3	4	4	5
BJTB091789	5	6	3	2	3	4	4	3	4	4	4	5
BJTB091790	5	6	2	3	3	5	4	3	4	4	6	5
BJTB091791	5	5	2	3	3	5	4	4	4	4	5	5
BJTB091792	5	6	2	3	3	5	3	3	4	4	5	5
BJTB091793	1	4	2	2	3	3	4	2	3	2	4	5
BJTB091794	5	8	2	3	3	5	3	3	4	4	4	5
BJTB091796	5	5	2	3	3	5	4	3	4	4	4	5
BJTB091797	3	3	4	3	3	3	3	3	3	2	4	5
BJTB091798	5	6	2	3	3	5	3	3	4	4	4	5
BJTB091799	5	6	2	3	3	4	3	3	4	4	4	5
BJTB091800	4	3	2	3	3	5	4	3	2	4	4	5
BJTB091801	3	4	3	3	3	5	3	3	4	4	5	5
BJTB091802	5	6	4	3	3	5	4	3	4	4	4	5
BJTB091803	5	6	2	2	3	5	4	3	4	4	3	5
BJTB091804	5	6	2	3	3	5	4	3	4	4	3	5
BJTB091805	1	7	4	2	3	3	4	2	4	2	2	5
BJTB091806	5	5	2	3	3	5	4	3	5	4	4	5
BJTB091807	5	6	2	3	3	5	2	3	4	4	4	3
BJTB091808	5	5	2	3	3	5	4	4	4	4	4	5
BJTB091809	4	6	2	3	3	5	4	3	4	4	4	5
BJTB091810	4	5	2	3	3	5	3	3	4	4	4	5
BJTB091811	5	5	4	3	3	4	3	3	4	4	4	5
BJTB091812	4	3	2	3	3	5	3	3	4	4	5	5
BJTB091815	5	6	2	3	3	5	4	3	4	4	5	5
BJTB091816	5	6	2	3	3	5	3	3	4	4	4	5
BJTB091817	5	5	2	2	3	5	4	3	4	4	4	5
BJTB091818	5	6	2	3	3	5	3	2	4	4	5	5
BJTB091819	5	6	2	3	3	5	3	3	4	4	4	5
BJTB091820	4	6	2	3	3	5	4	3	4	4	4	5
BJTB091821	4	5	2	3	3	5	4	3	3	4	4	5
BJTB091823	3	6	2	3	3	5	4	3	4	4	5	5
BJTB091824	4	3	2	3	3	5	4	3	4	4	4	5
BJTB091825	9	5	3	3	3	5	4	3	4	4	4	5
BJTB091826	5	5	2	3	3	5	3	3	4	4	4	5
BJTB091827	3	5	2	2	3	3	4	3	3	2	4	6
BJTB091828	9	4	2	3	3	5	4	3	4	4	4	5
BJTB091829	5	4	2	3	2	5	4	3	4	4	4	5
BJTB091830	5	6	2	3	7	5	2	3	2	4	4	5
BJTB091832	5	6	3	2	3	5	3	3	3	4	4	5
BJTB091833	6	6	2	2	3	5	3	3	4	4	4	5
BJTB091834	4	6	2	3	3	5	3	3	4	4	4	5
BJTB091835	4	3	2	3	3	5	3	3	4	2	5	5
BJTB091836	4	7	3	3	2	5	3	3	4	4	4	5
BJTB091837	3	5	4	3	3	5	2	3	4	4	4	5
BJTB091838	5	4	2	3	4	5	2	1	3	2	4	5
BJTB091839	5	6	2	3	3	5	3	3	4	4	4	5
BJTB091840	4	4	2	1	3	3	4	3	4	4	4	5
BJTB091841	5	5	2	3	3	5	3	3	4	4	4	5
BJTB091842	5	6	3	3	3	5	3	3	4	4	7	5
BJTB091843	5	5	2	3	3	5	2	3	3	4	4	5
BJTB091844	3	6	2	2	3	3	4	3	4	4	4	5
BJTB091845	5	4	2	3	3	3	4	4	3	2	5	5
BJTB091849	5	5	2	3	3	5	4	3	3	4	4	5
BJTB091850	5	6	2	3	3	5	4	3	3	4	4	5
BJTB091851	5	6	2	4	3	3	3	3	4	4	2	5
BJTB091852	1	5	2	2	3	7	4	3	4	3	4	5
BJTB091853	5	5	2	2	6	6	4	2	4	2	4	5
BJTB091854	4	6	2	4	6	7	4	3	4	4	4	5
BJTB091855	5	6	2	4	6	7	4	3	4	4	3	5
BJTB091859	5	3	2	4	6	6	4	3	4	2	4	5
BJTB091860	4	3	3	3	6	5	4	4	3	2	2	5
BJTB091861	5	6	2	3	6	6	4	3	4	3	4	5
BJTB091862	5	6	2	3	6	6	3	3	4	4	4	5
BJTB091864	4	6	2	4	6	6	3	2	4	4	4	5
BJTB091865	5	6	2	3	7	6	4	3	4	4	4	5
BJTB091866	5	5	2	3	6	6	4	3	4	4	4	5
BJTB091871	5	1	2	3	5	5	4	2	2	4	4	5
BJTB091873	5	7	0	3	7	7	3	3	4	4	4	5
BJTB091874	5	5	4	2	6	7	4	3	4	4	4	5
BJTB091877	5	6	6	4	6	7	3	3	3	4	4	5
BJTB091879	3	4	2	3	7	5	4	5	2	2	6	5
BJTB091881	5	5	2	3	7	6	4	3	3	4	6	3
BJTB091882	5	6	2	3	7	7	4	3	4	4	4	5
BJTB091883	3	4	2	3	7	6	3	3	3	2	4	5
BJTB091886	4	3	2	3	3	5	3	3	4	4	4	5
BJTB091888	5	6	2	4	4	5	4	3	4	4	4	5
BJTB091890	5	6	2	4	3	5	3	3	4	4	4	4
BJTB091891	6	3	2	2	3	3	4	3	4	4	4	5
BJTB091893	6	6	2	3	3	5	4	3	4	4	4	5
BJTB091894	5	6	2	3	3	5	4	3	4	4	4	5
BJTB091896	5	5	4	3	3	5	3	3	4	4	4	5
BJTB091897	5	6	2	3	2	5	4	3	4	4	4	5
BJTB091899	5	4	6	3	1	5	4	3	4	4	4	5
BJTB091900	5	6	4	3	3	5	4	3	4	4	4	5
BJTB091901	5	6	2	3	3	5	4	3	4	4	4	5
BJTB091902	5	4	2	2	3	5	4	3	4	4	4	5
BJTB091903	5	5	2	3	2	5	3	3	4	4	4	5
BJTB091904	5	6	2	3	3	5	4	4	4	4	4	5
BJTB091905	5	6	2	3	3	3	3	3	4	4	4	5
BJTB091906	5	5	2	3	3	0	3	3	4	4	4	5
BJTB091907	5	6	2	3	3	5	3	3	4	4	4	5
BJTB091908	6	6	2	3	3	5	3	3	4	4	4	5
BJTB091909	3	5	2	3	3	5	3	3	3	4	4	5
BJTB091910	1	4	2	2	3	5	2	2	4	2	2	5
BJTB091911	5	6	2	3	3	5	4	3	4	4	4	5
BJTB091912	5	6	2	3	3	4	4	3	4	4	4	5
BJTB091913	5	4	2	3	3	5	4	3	3	4	4	5
BJTB091914	5	6	3	3	3	5	4	3	4	4	4	5
BJTB091915	3	6	3	3	3	5	4	4	4	4	4	5
BJTB091916	5	4	3	3	3	4	4	3	4	4	4	5
BJTB091918	3	3	3	3	3	5	2	4	3	2	4	5
BJTB091919	4	7	3	3	3	3	4	3	4	4	4	5
BJTB091920	4	5	2	3	3	5	4	3	4	4	4	5
BJTB091922	3	3	2	2	3	5	3	3	3	2	4	4
BJTB091924	4	6	3	3	3	6	4	3	4	4	4	5
BJTB091925	4	6	3	3	1	6	4	3	4	4	4	5
BJTB091926	5	6	3	3	3	3	4	3	4	4	4	5
BJTB091927	5	5	3	3	3	3	4	3	4	4	4	5
BJTB091929	1	2	3	2	3	4	3	2	4	2	4	5
BJTB091930	3	1	3	5	4	5	3	2	3	4	4	5
BJTB091931	4	8	3	3	4	5	4	3	4	4	4	5
BJTB091933	6	6	2	3	3	5	2	1	4	4	4	5
BJTB091935	4	6	3	3	3	5	2	3	4	4	4	5
BJTB091936	4	6	3	3	4	5	3	3	4	4	4	5
BJTB091937	3	1	4	2	3	5	2	3	2	2	4	5
BJTB091938	5	5	2	3	1	5	3	3	4	4	4	5
BJTB091939	4	6	2	3	3	5	3	3	4	4	4	5
BJTB091940	5	6	2	3	3	5	3	3	4	4	4	5
BJTB091941	5	6	2	3	3	5	3	6	4	4	4	5
BJTB091943	5	6	2	3	3	5	3	4	4	4	4	6
BJTB091944	5	6	3	6	3	4	4	3	4	4	4	5
BJTB091945	4	4	2	6	3	5	4	3	4	4	4	5
BJTB091946	5	6	2	6	3	5	5	3	4	4	4	5
BJTB091947	5	5	2	6	2	6	3	3	4	4	4	5
BJTB091948	4	5	2	6	3	4	4	3	4	4	4	5
BJTB091949	5	6	3	6	3	5	4	6	4	4	4	5
BJTB091950	5	5	2	5	3	5	4	3	3	2	4	5
BJTB091951	3	4	2	3	3	5	4	3	3	2	4	5
BJTB091954	5	6	2	3	3	6	4	3	4	4	5	5
BJTB091955	5	6	2	3	3	6	4	3	4	4	4	5
BJTB091956	4	5	2	3	3	6	4	2	4	4	4	5
BJTB091958	1	1	2	3	3	5	4	2	4	2	2	5
BJTB091959	5	5	2	2	3	5	4	3	4	4	4	5
